# Supplementary material for: Meta-analysis of active tuberculosis gene expression ascertains host directed drug targets
Source: Front Cell Infect Microbiol. 2022 Oct 5;12:1010771. doi: 10.3389/fcimb.2022.1010771 (PMC9581169; doi:10.3389/fcimb.2022.1010771)
Supplement: Supplementary Table 1 — List of 2038 DEGs identified by meta-analysis. [file DataSheet_1.csv]

EntrezID	Name	GSE152532_2_FC	GSE19435_FC	GSE19439_1_FC	GSE19444_1_FC	GSE54992_1_FC	GSE62525_1_FC	GSE152532_2_Pval	GSE19435_Pval	GSE19439_1_Pval	GSE19444_1_Pval	GSE54992_1_Pval	GSE62525_1_Pval	CombinedES	Pval
9447	AIM2	-0.98399	-0.97151	-1.3201	-1.2919	-0.95278	-0.93414	0.01733	0.0036147	0.00016419	0.00013365	0.015318	0.00095217	-1.7881	0
6772	STAT1	-0.66197	-0.70285	-0.7906	-0.78637	-0.88655	-0.47256	0.015228	0.00066405	0.00068493	0.00041905	0.0010594	0.010071	-1.7563	0
116071	BATF2	-1.1454	-1.3836	-1.5814	-1.6615	-1.1682	-1.0992	0.019074	0.00083201	0.00032774	0.00011719	0.037759	1.8761e-05	-1.9255	0
3983	ABLIM1	0.53597	0.74729	0.68598	0.66444	0.88537	0.63982	0.037235	0.0012888	0.0073073	0.003027	0.00037081	0.0019771	1.5681	0
51513	ETV7	-0.67243	-1.2275	-0.81271	-1.4307	-1.4049	-1.3514	0.014188	0.0033552	0.093237	0.0011117	0.0060243	6.0564e-05	-1.5474	0
10577	NPC2	-0.34609	-0.38489	-0.46447	-0.42016	-0.28376	-0.36534	0.040958	0.0022098	0.0011174	0.0017133	0.06518	0.00028605	-1.5863	0
3600	IL15	-0.47135	-0.45186	-0.55006	-0.55836	-0.56936	-0.61738	0.0072652	0.0030274	0.0011174	0.00049048	0.0034174	6.1112e-07	-1.9614	0
83666	PARP9	-0.59947	-0.7253	-0.77248	-0.827	-0.82557	-0.66964	0.038928	0.0012649	0.0025904	0.00041905	0.0023715	0.00040514	-1.7276	0
57149	LYRM1	-0.31326	-0.34189	-0.3548	-0.35368	-0.28479	-0.31443	0.037582	0.0029263	0.0079669	0.0025122	0.015318	0.00043788	-1.5222	0
6890	TAP1	-0.60499	-0.52509	-0.66624	-0.66017	-0.33997	-0.57923	0.0070792	0.0017012	0.00051573	0.00028721	0.14098	3.6792e-05	-1.8274	0
1845	DUSP3	-0.56149	-0.59585	-0.70507	-0.61346	-0.54898	-0.57183	0.012955	0.00066405	0.00016419	0.00097255	0.0034652	0.00015835	-1.8941	0
219285	SAMD9L	-0.79985	-0.6633	-0.86139	-0.87769	-0.97203	-0.50783	0.012203	0.0067791	0.0030641	0.00049908	0.003076	0.025633	-1.5481	0
118932	ANKRD22	-1.6758	-1.9216	-2.3514	-1.8198	-1.4838	-2.0153	0.014188	0.000952	0.00011356	0.0044929	0.058902	6.4652e-06	-1.8078	0
7644	ZNF91	0.7379	0.50898	0.76483	0.69403	0.6407	0.87943	0.0059963	0.014717	0.0011667	0.0017269	0.0028491	9.4016e-07	1.8479	0
115362	GBP5	-1.4194	-1.3157	-1.5321	-1.4609	-1.0952	-1.054	0.0022298	0.00036876	4.7962e-05	0.00013365	0.014814	0.00078102	-2.0828	0
2210	FCGR1B	-1.4449	-1.4492	-1.9139	-1.8531	-1.9195	-1.2951	0.01122	0.0013897	3.8199e-05	3.1383e-05	0.00039934	1.1634e-05	-2.2365	0
834	CASP1	-0.52074	-0.55854	-0.57946	-0.56812	-0.55585	-0.40201	0.0080061	0.00023344	0.00035774	0.00025134	0.0045461	0.00045711	-1.9688	0
6788	STK3	-0.32637	-0.51239	-0.57041	-0.55383	-0.69823	-0.49908	0.13097	0.0026638	0.0030755	0.00078637	0.0016556	0.00088964	-1.5564	0
114769	CARD16	-0.38067	-0.70454	-0.62345	-0.64498	-0.67449	-0.74273	0.10335	0.0010314	0.0079104	0.0030664	0.0058584	1.1432e-05	-1.5995	0
55640	FLVCR2	-0.49513	-0.73984	-0.89705	-0.71561	-0.54302	-0.72572	0.070839	0.00083201	0.00017674	0.001754	0.043748	5.4056e-05	-1.7077	0
64919	BCL11B	0.34778	0.68389	0.6063	0.63173	0.56423	0.61465	0.15187	0.00046037	0.0086303	0.0018954	0.017435	0.00054571	1.5131	7.074e-14
54476	RNF216	0.2068	0.31295	0.37235	0.34327	0.40185	0.3549	0.15578	0.0038985	0.0044011	0.0018171	0.0032745	0.00010933	1.5302	7.074e-14
153339	TMEM167A	-0.36821	-0.57985	-0.45408	-0.419	-0.48513	-0.5814	0.058582	0.0003452	0.020425	0.0087788	0.0046873	4.612e-06	-1.6148	7.074e-14
338339	CLEC4D	-0.63793	-1.1636	-0.69755	-0.99561	-0.97926	-1.1374	0.062636	0.0003987	0.068037	0.0040799	0.010924	3.3848e-05	-1.5137	7.074e-14
4753	NELL2	0.67246	0.88162	1.0498	0.81003	0.68672	1.1551	0.087242	0.0035967	0.0020823	0.0086107	0.086633	1.3179e-05	1.4842	2.0373e-13
5685	PSMA4	-0.40746	-0.43504	-0.27258	-0.37983	-0.44097	-0.34869	0.021646	0.00063527	0.036805	0.0048713	0.012044	0.0030741	-1.4595	3.2649e-13
10906	TRAFD1	-0.40852	-0.48962	-0.39925	-0.51348	-0.34714	-0.32919	0.035216	0.00074957	0.022568	0.00085451	0.066977	0.0074596	-1.4502	3.7728e-13
2992	GYG1	-0.3498	-0.44276	-0.53803	-0.50776	-0.37228	-0.39782	0.082688	0.0065408	0.0027732	0.0018954	0.008421	0.0034051	-1.4509	4.8507e-13
924	CD7	0.51031	0.54319	0.60843	0.56252	0.67353	0.63412	0.063596	0.0046137	0.009721	0.0030664	0.0061862	0.0015596	1.443	5.2689e-13
5698	PSMB9	-0.52596	-0.54767	-0.68238	-0.66401	-0.82315	-0.64057	0.027252	0.0031155	0.00035517	0.00056486	0.00016407	1.8224e-06	-1.9828	6.791e-13
5691	PSMB3	-0.2497	-0.41132	-0.28135	-0.34165	-0.37666	-0.3715	0.089987	6.5366e-05	0.018814	0.0013484	0.0017957	1.9751e-05	-1.7426	1.8073e-12
5150	PDE7A	0.20077	0.43644	0.32356	0.4367	0.43972	0.45409	0.25424	0.00087785	0.033197	0.0027597	0.011424	0.00014925	1.4146	2.0691e-12
1192	CLIC1	-0.32099	-0.23076	-0.25555	-0.23686	-0.26472	-0.19843	0.0059963	0.0087214	0.012338	0.0096793	0.013782	0.012021	-1.396	2.4695e-12
80124	VCPIP1	-0.24815	-0.291	-0.33841	-0.27565	-0.22386	-0.27476	0.065472	0.0033136	0.0027732	0.0059427	0.081737	0.0025399	-1.3921	2.5466e-12
6993	DYNLT1	-0.44532	-0.35668	-0.39912	-0.43763	-0.16361	-0.37254	0.011484	0.009431	0.011139	0.0021326	0.33333	0.0015498	-1.392	2.5709e-12
57134	MAN1C1	0.45623	0.67686	0.59899	0.5941	0.1996	0.63838	0.08063	0.0011776	0.012195	0.0033322	0.49787	0.00016169	1.3816	4.4802e-12
115361	GBP4	-0.81214	-0.78865	-1.0156	-0.86269	-0.48311	-0.71178	0.0078142	0.0011892	3.8199e-05	0.00078972	0.1517	0.00027502	-1.8095	4.7262e-12
57168	ASPHD2	-0.55563	-0.45026	-0.66179	-0.65677	-0.70498	-0.36538	0.014307	0.025701	0.0028314	0.0016129	0.0011067	0.020934	-1.4659	4.9145e-12
433	ASGR2	-0.53553	-0.37876	-0.52986	-0.66258	-0.71457	-0.66502	0.040213	0.06671	0.02325	0.0020301	0.0027805	0.00029237	-1.3816	4.9627e-12
10791	VAMP5	-0.99048	-0.79196	-1.1446	-1.0402	-1.1845	-1.1327	0.0061042	0.0046633	0.00011356	0.00041905	0.0013659	4.1761e-08	-2.2051	6.2817e-12
7295	TXN	-0.3756	-0.34755	-0.23078	-0.36554	-0.30567	-0.42978	0.027252	0.0061309	0.080372	0.0043812	0.060063	0.00016133	-1.3616	6.584e-12
51284	TLR7	-0.56955	-0.44427	-0.5679	-0.61808	-0.8446	-0.44883	0.021263	0.021605	0.013983	0.0028547	0.0019343	0.014442	-1.3652	6.9931e-12
950	SCARB2	-0.35654	-0.30211	-0.26668	-0.32499	-0.25804	-0.34431	0.015161	0.0071098	0.054337	0.0057519	0.057431	0.0007834	-1.3549	7.1069e-12
5552	SRGN	-0.20783	-0.33589	-0.24103	-0.32173	-0.2134	-0.35844	0.16368	0.0012829	0.040135	0.0027151	0.079582	1.8242e-05	-1.4145	9.2605e-12
9710	KIAA0355	0.3901	0.39593	0.37317	0.42191	0.31142	0.2202	0.017384	0.0029018	0.016819	0.0023018	0.077157	0.044753	1.3353	1.4148e-11
4609	MYC	0.39573	0.34279	0.48918	0.36901	0.1794	0.47855	0.016867	0.0076521	0.0010095	0.006471	0.33076	2.9334e-05	1.5067	1.6129e-11
29071	C1GALT1C1	-0.28268	-0.41318	-0.38679	-0.30376	-0.37078	-0.28025	0.048952	0.00092774	0.0085593	0.017672	0.046867	0.014455	-1.3297	1.6869e-11
65982	ZSCAN18	0.50728	0.49555	0.5433	0.52873	0.36724	0.75707	0.028395	0.0053817	0.012236	0.0032001	0.11292	7.148e-07	1.5498	2.4531e-11
2745	GLRX	-0.5946	-0.43362	-0.31553	-0.4645	-0.65643	-0.39215	0.0022298	0.004471	0.066444	0.0019359	0.00049773	0.0039382	-1.566	2.4531e-11
55133	SRBD1	-0.44866	-0.44023	-0.55593	-0.47558	-0.4957	-0.26138	0.012131	0.0018351	0.00031937	0.001365	0.0071529	0.056802	-1.6047	3.6739e-11
399665	FAM102A	0.46854	0.72975	0.59614	0.62748	0.14839	0.69833	0.048652	0.00062395	0.01589	0.0049741	0.59046	0.00017593	1.3872	4.7071e-11
2634	GBP2	-0.61643	-0.58564	-0.72619	-0.67221	-0.26213	-0.55379	0.0080061	0.0014522	0.00017674	0.00048181	0.36341	0.0013646	-1.6779	1.0477e-10
55556	ENOSF1	0.50781	0.43083	0.54779	0.40166	0.6999	0.52086	0.029518	0.030691	0.015246	0.04888	0.001216	0.0017465	1.2762	1.4059e-10
634	CEACAM1	-0.48655	-0.67286	-0.81079	-0.92215	-0.69744	-0.90937	0.14626	0.0046124	0.0026453	0.00013365	0.0083399	9.0608e-06	-1.7164	1.8389e-10
54536	EXOC6	-0.22581	-0.31221	-0.33684	-0.22213	-0.23198	-0.41676	0.064841	0.0069816	0.016476	0.077202	0.15209	2.7484e-05	-1.2587	2.2521e-10
10125	RASGRP1	0.5267	0.35911	0.52842	0.52794	0.49407	0.51859	0.037017	0.057464	0.01851	0.0085995	0.0022235	0.0088163	1.2521	2.684e-10
3437	IFIT3	-0.96438	-0.67535	-1.0772	-1.1265	-0.5858	-0.87745	0.035216	0.066554	0.0071663	0.0020344	0.26621	0.0050885	-1.2452	2.8612e-10
973	CD79A	0.31807	0.7145	0.68012	0.6834	0.67372	0.78689	0.37909	0.004406	0.016507	0.011815	0.028334	0.0003791	1.2492	2.8935e-10
23643	LY96	-0.60413	-0.69645	-0.55842	-0.57711	-0.87675	-0.85984	0.021814	0.00038715	0.0043573	0.0017857	2.9978e-05	1.5527e-07	-2.0495	3.1892e-10
26505	CNNM3	0.28252	0.26827	0.39183	0.32686	0.44357	0.39175	0.097928	0.06301	0.0071589	0.022493	0.0038541	0.00095987	1.2477	3.1892e-10
6016	RIT1	-0.75968	-0.93011	-0.62032	-0.62044	-68.059	-1.4708	0.023534	0.0029068	0.013448	0.055046	0.53433	0.00064913	-1.2413	3.2207e-10
6641	SNTB1	-0.40443	-0.32059	-0.36149	-0.32866	-0.5519	-0.19482	0.018406	0.0086367	0.01441	0.021967	0.0015504	0.11216	-1.2397	4.1828e-10
84034	EMILIN2	-0.44079	-0.23947	-0.36353	-0.37997	-0.35841	-0.30359	0.012118	0.092371	0.022038	0.0057791	0.048578	0.011483	-1.2247	4.9311e-10
2308	FOXO1	0.26474	0.37921	0.47393	0.45722	0.46266	0.24736	0.17845	0.010028	0.0038849	0.0026412	0.018937	0.079388	1.231	4.9311e-10
921	CD5	0.3131	0.38842	0.5148	0.42965	0.50017	0.48002	0.17952	0.021268	0.0099458	0.016262	0.0093885	0.0022074	1.2284	4.9311e-10
274	BIN1	0.38328	0.42804	0.54783	0.45746	0.11269	0.4994	0.09153	0.013166	0.0047522	0.010916	0.41342	0.0015581	1.224	5.0251e-10
4863	NPAT	0.28761	0.3501	0.46157	0.39744	0.35538	0.32441	0.12691	0.017506	0.0038994	0.0099362	0.083774	0.0080848	1.2215	5.1518e-10
51735	RAPGEF6	0.1898	0.40116	0.44269	0.42662	0.3671	0.34219	0.35471	0.0012014	0.002471	0.0016129	0.038178	0.005762	1.3842	5.7121e-10
27351	DESI1	-0.24937	-0.32711	-0.48769	-0.34248	-0.31144	-0.34922	0.21146	0.023284	0.0010294	0.023912	0.027272	0.0017737	-1.2516	5.7121e-10
22921	MSRB2	-0.30882	-0.42287	-0.46648	-0.6623	-0.63553	-0.53763	0.28784	0.018323	0.0269	0.00047991	0.023931	0.0013779	-1.2982	8.3517e-10
26018	LRIG1	0.42454	0.31282	0.57449	0.47404	0.33812	0.50825	0.036348	0.087782	0.0054277	0.019411	0.14475	0.0014584	1.2037	9.4744e-10
727	C5	-0.70603	-0.47503	-0.79876	-0.61596	-1.2406	-0.6419	0.012131	0.045112	0.0028986	0.0043967	0.00010146	0.00043074	-1.5903	1.3242e-09
5899	RALB	-0.23844	-0.218	-0.37981	-0.33836	-0.45357	-0.39309	0.20143	0.10534	0.012141	0.0090862	0.0077214	0.00054533	-1.2004	1.3348e-09
8743	TNFSF10	-0.85309	-0.62365	-0.72396	-0.8395	-1.084	-0.4032	0.0070792	0.0056859	0.0055134	0.00039242	0.0013287	0.086309	-1.5722	1.8746e-09
57488	ESYT2	0.62991	0.6744	0.6879	0.91175	114.9	1.1077	0.20095	0.029711	0.026707	0.0018171	0.33076	0.00060691	1.1838	1.8746e-09
10410	IFITM3	-1.22	-0.80936	-1.4577	-1.3562	-1.2581	-1.3288	0.026614	0.073105	0.002888	0.0017857	0.00099342	1.119e-05	-1.6336	2.0524e-09
6604	SMARCD3	-0.45159	-0.63626	-0.71852	-0.80494	-0.44179	-0.87616	0.08233	0.0090888	0.0060278	0.00059416	0.13866	1.9954e-06	-1.553	2.1632e-09
80335	WDR82	0.31535	0.26509	0.35096	0.27271	0.23953	0.43584	0.034395	0.020304	0.0062335	0.024881	0.046867	1.6016e-06	1.4505	2.205e-09
132001	TAMM41	0.17376	0.40184	0.34871	0.34779	0.29397	0.33777	0.36728	0.0025449	0.024817	0.010939	0.12565	0.0026416	1.1684	2.7916e-09
55665	URGCP	0.15685	0.25486	0.36526	0.29227	0.25099	0.31271	0.33799	0.031044	0.0048184	0.014353	0.063093	0.0013447	1.1685	3.0687e-09
4938	OAS1	-0.89507	-0.64708	-0.80838	-0.82839	-1.0085	-0.41467	0.015228	0.037933	0.022077	0.0086238	0.015044	0.13329	-1.1662	3.111e-09
11119	BTN3A1	-0.34651	-0.42869	-0.30765	-0.28335	-0.25157	-0.20366	0.016121	0.00025541	0.034014	0.03252	0.16454	0.085752	-1.2265	3.3034e-09
9997	SCO2	-1.1301	-0.63843	-1.0346	-1.0482	-1.3243	-0.70567	0.0022298	0.032825	0.0015433	0.00056486	0.00015888	0.0038075	-1.7775	3.3108e-09
3417	IDH1	-0.26949	-0.32903	-0.45086	-0.3495	-0.4824	-0.33129	0.15684	0.023444	0.004346	0.026461	0.021183	0.018652	-1.1614	3.4448e-09
6709	SPTAN1	0.25199	0.26924	0.39449	0.34274	0.12163	0.29748	0.13044	0.028013	0.0050569	0.0058338	0.52632	0.0037394	1.1603	3.4961e-09
51311	TLR8	-0.2399	-0.41175	-0.39888	-0.52749	-0.73624	-0.62217	0.34496	0.004674	0.025659	0.0012021	0.0044495	0.00010078	-1.4149	3.752e-09
26207	PITPNC1	0.36477	0.29065	0.50275	0.35856	0.25442	0.36852	0.048652	0.060914	0.0030095	0.021004	0.16354	0.014471	1.1543	3.9688e-09
838	CASP5	-0.74372	-0.74858	-1.1689	-1.0261	-0.33823	-0.90052	0.067984	0.024764	0.00086548	0.0016129	0.40178	0.00091423	-1.3615	5.3965e-09
7267	TTC3	0.41764	0.34194	0.46535	0.45011	0.082071	0.52191	0.036093	0.028116	0.0086303	0.0047976	0.66724	0.00011155	1.2803	6.1431e-09
3428	IFI16	-0.29128	-0.35029	-0.44939	-0.45132	-0.2761	-0.21657	0.14371	0.015708	0.0064476	0.0023218	0.14293	0.12656	-1.1394	6.7293e-09
79726	WDR59	0.24781	0.35307	0.33652	0.30028	0.29071	0.15861	0.1304	0.0018301	0.0098327	0.011272	0.11378	0.16983	1.1371	7.0414e-09
113791	PIK3IP1	0.32187	0.74927	0.6232	0.68752	0.58318	0.77345	0.27623	0.00015459	0.0068773	0.00096785	0.0090657	4.3855e-06	1.7086	7.0844e-09
55314	TMEM144	-0.50108	-0.38223	-0.37055	-0.57581	-0.40176	-0.53459	0.026456	0.068394	0.1137	0.0066626	0.19053	0.0021529	-1.1317	7.402e-09
8718	TNFRSF25	0.42611	0.54773	0.73151	0.51163	0.8094	0.72394	0.12222	0.01156	0.0038242	0.023074	0.00050239	6.2523e-05	1.4655	7.6442e-09
644	BLVRA	-0.4982	-0.37273	-0.28306	-0.48044	-0.74575	-0.41443	0.020886	0.028761	0.166	0.0077291	0.00048801	0.0023205	-1.2755	8.3745e-09
5687	PSMA6	-0.32325	-0.21796	-0.24827	-0.24716	-0.11159	-0.38049	0.038348	0.058498	0.040209	0.023912	0.45315	0.00026504	-1.126	9.5618e-09
3430	IFI35	-0.83413	-0.64031	-0.77015	-0.80823	-0.96133	-0.32157	0.0045992	0.0040302	0.0025938	0.00060875	0.00046226	0.088123	-1.6628	9.7019e-09
5371	PML	-0.23166	-0.31054	-0.48592	-0.44328	-0.23993	-0.36302	0.11778	0.074033	0.0091029	0.0083264	0.20633	0.006537	-1.1195	1.0587e-08
57590	WDFY1	-0.47058	-0.39043	-0.51989	-0.39711	-0.096299	-0.34075	0.0080061	0.0044989	0.00077822	0.0062782	0.65955	0.0028907	-1.4137	1.1223e-08
55288	RHOT1	-0.26591	-0.1797	-0.32681	-0.27938	-0.44384	-0.3145	0.10706	0.13738	0.018814	0.027042	0.0097826	0.002582	-1.1191	1.2458e-08
2207	FCER1G	-0.36992	-0.3369	-0.55236	-0.52538	-0.43867	-0.1986	0.10944	0.060246	0.0030553	0.0019359	0.012833	0.074625	-1.2212	1.5699e-08
9524	TECR	0.19124	0.3945	0.33607	0.27788	0.33126	0.23683	0.33792	0.0017319	0.022184	0.031464	0.089957	0.015832	1.1067	1.6379e-08
3433	IFIT2	-0.65461	-0.4703	-0.69244	-0.71372	-0.20142	-0.52402	0.044116	0.046894	0.012309	0.0037718	0.62126	0.03114	-1.1024	1.8346e-08
55803	ADAP2	-0.57159	-0.30654	-0.61247	-0.59909	-0.80956	-0.42601	0.012203	0.088028	0.0019888	0.0015849	0.00043357	0.0075725	-1.5195	1.8346e-08
3965	LGALS9	-0.28941	-0.30599	-0.38174	-0.41236	-0.48731	-0.24576	0.16732	0.0454	0.032799	0.0080517	0.0061889	0.033099	-1.1046	1.8346e-08
10432	RBM14	0.16248	0.29405	0.27613	0.35939	0.36411	0.36955	0.3583	0.010616	0.043864	0.0012479	0.0044418	0.00021777	1.3362	2.0861e-08
3716	JAK1	0.29206	0.2948	0.2199	0.14165	0.308	0.34394	0.031652	0.0017159	0.068919	0.16912	0.0079057	6.1187e-05	1.3211	2.1462e-08
10533	ATG7	-0.18835	-0.26456	-0.29042	-0.34539	-0.36174	-0.35399	0.34019	0.044123	0.06131	0.0087297	0.037388	0.00098836	-1.0964	2.305e-08
26048	ZNF500	0.21563	0.35629	0.22322	0.38557	0.2015	0.31657	0.19737	0.0050027	0.16681	0.0037718	0.23828	0.009196	1.0824	3.217e-08
94240	EPSTI1	-1.1788	-1.0994	-1.3444	-1.3722	-0.91524	-0.4934	0.0096938	0.0022098	0.00089309	0.0002286	0.038961	0.14191	-1.5675	3.4975e-08
139065	SLITRK4	-0.16483	-0.55807	-0.56001	-0.56761	-0.77968	-0.67492	0.58737	0.011121	0.021469	0.0092443	0.01608	0.00056666	-1.1832	3.6529e-08
1536	CYBB	-0.38791	-0.307	-0.37269	-0.50831	-0.3037	-0.18161	0.050645	0.042877	0.031772	0.0010853	0.17067	0.21651	-1.0848	3.9917e-08
5394	EXOSC10	0.21189	0.22996	0.26544	0.25559	0.41793	0.4063	0.15708	0.051913	0.056161	0.02576	0.0069665	3.4408e-05	1.2126	3.9917e-08
95681	CEP41	0.25879	0.34025	0.36042	0.46383	0.047733	0.34982	0.11482	0.0215	0.029287	0.0016977	0.81722	0.0047245	1.1233	4.2466e-08
10553	HTATIP2	-0.20046	-0.30421	-0.31969	-0.26392	-0.11502	-0.34806	0.2499	0.012584	0.019782	0.026692	0.53844	0.0010347	-1.0737	4.3283e-08
9050	PSTPIP2	-0.51051	-0.8056	-0.79884	-0.80123	-0.53317	-0.37698	0.082062	0.00022404	0.00083258	0.00044023	0.067586	0.057101	-1.538	4.3593e-08
10743	RAI1	0.17753	0.22094	0.31666	0.29674	0.15698	0.3522	0.26815	0.072152	0.029444	0.011272	0.28159	0.00033016	1.0732	4.5222e-08
1890	TYMP	-0.54573	-0.61625	-0.69058	-0.82409	-0.87307	-0.40941	0.063596	0.0039979	0.0045101	0.00012058	0.0012951	0.054208	-1.5539	4.8875e-08
432	ASGR1	-0.60444	-0.55368	-0.60347	-0.48931	-1.0144	-0.63138	0.018406	0.0049842	0.0023759	0.021234	1.432e-05	3.4414e-05	-1.7231	4.9572e-08
9985	REC8	-0.26509	-0.17951	-0.29555	-0.33636	-0.27837	-0.42088	0.14626	0.18422	0.063904	0.0091499	0.16529	0.00018066	-1.0695	5.242e-08
23564	DDAH2	-0.48025	-0.41395	-0.48184	-0.56727	-0.19783	-0.46968	0.048952	0.085272	0.10682	0.011591	0.46269	0.00064158	-1.0642	5.5105e-08
6272	SORT1	-0.5734	-0.53203	-0.76187	-0.67821	-0.9784	-0.5728	0.031696	0.009161	0.00035517	0.0014147	1.3595e-05	0.0016935	-1.7596	5.545e-08
6305	SBF1	0.13686	0.24111	0.15796	0.25341	0.24878	0.20274	0.34019	0.010159	0.15527	0.0056795	0.041637	0.009989	1.0633	5.545e-08
54940	OCIAD1	0.71098	0.26453	0.31992	0.29065	111.54	0.2939	0.059813	0.026706	0.028615	0.042272	0.33076	0.0098307	1.0584	5.545e-08
116236	ABHD15	0.35968	0.22193	0.21338	0.2946	0.22861	0.42821	0.023542	0.09472	0.23803	0.042565	0.16066	0.00017712	1.0617	6.514e-08
10131	TRAP1	0.18441	0.52583	0.54813	0.40741	0.32978	0.41706	0.37942	0.000555	0.0036887	0.015867	0.2126	0.002502	1.2629	6.5765e-08
6303	SAT1	-0.35566	-0.29478	-0.4046	-0.37171	-0.049444	-0.2592	0.023596	0.013869	0.003828	0.0024	0.8041	0.018525	-1.2346	7.1099e-08
55218	EXD2	0.29968	0.44764	0.32876	0.54316	0.35477	0.56965	0.11597	0.03149	0.188	0.0076964	0.21818	3.8914e-05	1.1378	7.2441e-08
131870	NUDT16	-0.3878	-0.40183	-0.61454	-0.61802	-0.87159	-0.575	0.087459	0.049744	0.0013914	0.0019319	0.00018543	0.00019021	-1.5821	7.5717e-08
5690	PSMB2	-0.25241	-0.15956	-0.18992	-0.25748	-0.20333	-0.23033	0.053218	0.12009	0.090305	0.011352	0.13619	0.0070906	-1.0437	8.8435e-08
8227	AKAP17A	0.16411	0.24017	0.23914	0.21161	0.23472	0.28042	0.26431	0.017502	0.045027	0.036514	0.11449	0.0043697	1.0416	9.3818e-08
4637	MYL6	-0.30661	-0.16047	-0.14201	-0.20141	-0.15487	-0.16506	0.0063803	0.057726	0.19289	0.020354	0.12889	0.047248	-1.0442	9.6772e-08
285855	RPL7L1	0.087508	0.26587	0.17639	0.23981	0.19345	0.25241	0.58169	0.0015614	0.081222	0.0090036	0.10813	0.0015723	1.121	1.0821e-07
60468	BACH2	0.41354	0.83865	0.81332	0.7559	0.98068	1.1369	0.10602	0.0026459	0.021457	0.01126	0.0012747	4.8262e-07	1.5966	1.2724e-07
64135	IFIH1	-0.43458	-0.48121	-0.49518	-0.56568	-0.086544	-0.26828	0.067308	0.0068253	0.019035	0.0029825	0.72187	0.12057	-1.0843	1.2724e-07
583	BBS2	0.27421	0.2338	0.21782	0.30236	0.12928	0.37588	0.087514	0.067101	0.14443	0.017164	0.48239	0.000217	1.0359	1.2724e-07
640	BLK	0.41464	0.67838	0.6227	0.70649	0.38843	0.83361	0.27264	0.018139	0.056272	0.028388	0.29232	0.0017056	1.0303	1.3224e-07
121506	ERP27	0.25738	0.28581	0.3048	0.34048	-0.011926	0.31276	0.092453	0.021302	0.028346	0.0076964	0.949	0.0040754	1.0611	1.3772e-07
91523	PCED1B	0.15213	0.43402	0.37016	0.42464	0.18069	0.40794	0.55361	0.0035967	0.038832	0.0047976	0.36866	0.0030603	1.0885	1.4705e-07
11128	POLR3A	0.13818	0.29449	0.16872	0.32485	0.40583	0.34364	0.35375	0.0077888	0.22016	0.0051095	0.009777	0.00040607	1.1726	1.5403e-07
51808	PHAX	0.15575	0.23893	0.16929	0.24954	0.27731	0.32468	0.33452	0.019747	0.21032	0.023692	0.062002	0.00060931	1.0288	1.5403e-07
103	ADAR	-0.17773	-0.23759	-0.22975	-0.31548	-0.049696	-0.30236	0.2462	0.018404	0.056161	0.0030664	0.73175	0.0012099	-1.075	1.5428e-07
203228	C9orf72	-0.23899	-0.36615	-0.36936	-0.27557	-0.22891	-0.25216	0.17191	0.0059592	0.019261	0.045976	0.26629	0.050169	-1.0227	1.5551e-07
55250	ELP2	0.15333	0.29229	0.33926	0.30092	0.27238	0.42093	0.38029	0.012682	0.012135	0.010905	0.1036	1.6089e-05	1.2628	1.6989e-07
10750	GRAP	0.26251	0.6509	0.62671	0.61064	0.34602	0.67876	0.25368	0.00015459	0.0016111	0.00062928	0.13619	4.1838e-06	1.6851	1.6989e-07
10379	IRF9	-0.26385	-0.30255	-0.26559	-0.32924	-0.067305	-0.1488	0.076587	0.0055501	0.052448	0.003949	0.66424	0.18001	-1.0218	1.7718e-07
91746	YTHDC1	0.22548	0.15445	0.30599	0.21565	0.29365	0.34976	0.13142	0.24009	0.016141	0.091956	0.041056	0.00040187	1.0397	1.7718e-07
4299	AFF1	-0.15984	-0.30973	-0.43759	-0.45458	-0.3515	-0.34647	0.41351	0.023021	0.0059591	0.00073779	0.043607	0.00010138	-1.3649	1.7833e-07
643	CXCR5	0.16693	0.46978	0.52193	0.65045	0.67523	0.7092	0.63621	0.031907	0.043792	0.0037718	0.037992	0.0015108	1.0915	1.8171e-07
959	CD40LG	0.39048	0.46159	0.58173	0.50259	0.040299	0.38778	0.1303	0.022324	0.010736	0.014274	0.86867	0.027334	1.0166	2.0237e-07
7100	TLR5	-0.55519	-0.39616	-0.852	-0.61439	-0.59491	-0.49575	0.074948	0.1111	0.00051429	0.0092443	0.091065	0.027426	-1.1902	2.2421e-07
4063	LY9	0.19793	0.45236	0.42905	0.46337	0.42813	0.59058	0.36648	0.0029068	0.018604	0.0044055	0.0025336	7.3196e-06	1.4765	2.2937e-07
2123	EVI2A	-0.13236	-0.33609	-0.25533	-0.29518	-0.14661	-0.36933	0.48365	0.0033664	0.052702	0.01203	0.27533	0.00017593	-1.134	2.3406e-07
353514	LILRA5	-0.32479	-0.3499	-0.56186	-0.55517	-0.68505	-0.57421	0.24268	0.084979	0.012724	0.0043812	0.00087564	0.00091278	-1.2749	2.3406e-07
23731	TMEM245	0.16072	0.24105	0.2469	0.20016	0.3625	0.32232	0.3461	0.028318	0.07234	0.098462	0.016587	0.0012489	1.0134	2.3643e-07
1200	TPP1	-0.12088	-0.29291	-0.2306	-0.26888	-0.24005	-0.1836	0.51649	0.0060618	0.0682	0.01203	0.029435	0.055758	-1.0086	2.5949e-07
2621	GAS6	-0.71844	-0.28946	-0.87977	-0.88972	-0.99316	-0.71574	0.014188	0.35811	0.0061896	0.0016134	0.01067	0.00026109	-1.4181	2.6126e-07
940	CD28	0.1947	0.47851	0.6137	0.39794	0.51735	0.47279	0.44273	0.0057918	0.0016111	0.0218	0.0040958	0.003658	1.2888	2.6308e-07
29123	ANKRD11	0.12695	0.23881	0.22789	0.20459	0.21538	0.36917	0.45104	0.01606	0.054306	0.04557	0.03255	7.8186e-05	1.1147	2.6694e-07
6809	STX3	-0.17041	-0.40707	-0.29567	-0.27345	-0.33184	-0.47055	0.46279	0.0018351	0.065262	0.0653	0.079171	0.00025132	-1.1153	2.6969e-07
57727	NCOA5	0.12126	0.17177	0.25498	0.21168	0.34986	0.24451	0.4088	0.084116	0.03469	0.038651	0.003726	0.00631	1.0104	2.728e-07
2882	GPX7	0.17231	0.3018	0.47254	0.3981	0.49152	0.43689	0.4608	0.047026	0.0082315	0.010895	0.0032455	0.0013508	1.1991	2.8585e-07
26270	FBXO6	-0.9112	-0.82882	-1.0178	-0.95498	-1.1549	-0.33259	0.0061042	0.001728	0.00032774	0.00060875	0.00030984	0.13779	-1.7684	2.9422e-07
10780	ZNF234	0.12685	0.46355	0.31815	0.3755	0.42512	0.45626	0.65169	0.00197	0.070807	0.017156	0.07215	0.0012186	1.1006	2.98e-07
1991	ELANE	-0.55407	-1.1202	-1.0385	-0.94112	-0.94182	-1.3433	0.36203	0.017148	0.062449	0.055752	0.20815	0.00128	-0.99868	3.0866e-07
23166	STAB1	-0.32003	-0.41003	-0.38864	-0.35588	-0.64419	-0.58064	0.18552	0.042997	0.10421	0.098358	0.0026109	0.00047066	-1.076	3.3053e-07
929	CD14	-0.18599	-0.35008	-0.36082	-0.3661	-0.60826	-0.40281	0.46279	0.016463	0.02144	0.018607	0.0017771	0.00041057	-1.2225	3.3605e-07
84446	BRSK1	-0.55891	-0.54357	-0.64659	-0.67287	-0.41573	-0.83307	0.042337	0.010747	0.0024372	0.0025675	0.27107	2.3575e-07	-1.5768	3.4546e-07
91056	AP5B1	-0.35228	-0.4385	-0.64086	-0.45376	-0.44622	-0.22916	0.19846	0.026079	0.0067691	0.033069	0.027965	0.27907	-0.99707	3.6066e-07
57708	MIER1	-0.21275	-0.16685	-0.16425	-0.23334	-0.30775	-0.26142	0.12615	0.087129	0.16671	0.023074	0.05108	0.0058985	-0.9905	3.6906e-07
57659	ZBTB4	0.24995	0.17306	0.36724	0.3238	0.39546	0.3663	0.11767	0.16999	0.0075419	0.0085995	0.00094905	0.00045833	1.3027	3.8524e-07
599	BCL2L2	-0.35097	-0.40293	-0.34304	-0.35087	0.0042283	-0.42139	0.029056	0.0054567	0.08683	0.021336	0.98774	0.0010384	-1.1084	3.8742e-07
11031	RAB31	-0.11239	-0.3513	-0.27979	-0.33044	-0.28435	-0.38302	0.56757	0.0011904	0.031887	0.0030664	0.04043	8.6385e-05	-1.3257	3.9285e-07
8187	ZNF239	0.15257	0.65441	0.54114	0.7937	0.43039	0.73181	0.59739	0.016093	0.090198	0.0025891	0.22846	0.0033197	1.035	4.2826e-07
51192	CKLF	-0.34396	-0.33535	-0.29176	-0.31326	-0.62439	-0.48909	0.063938	0.011823	0.025204	0.014042	5.0376e-05	1.4472e-05	-1.5331	4.2912e-07
23586	DDX58	-0.33794	-0.3543	-0.48287	-0.45965	-0.25758	-0.46235	0.21673	0.07652	0.038145	0.030426	0.38556	0.0017386	-0.98506	4.2983e-07
25979	DHRS7B	-0.18938	-0.33316	-0.32457	-0.35264	-0.24481	-0.22033	0.32486	0.0089819	0.058349	0.0083264	0.19919	0.092867	-0.9814	4.6982e-07
3717	JAK2	-0.72924	-0.47658	-0.71402	-0.66583	-0.96709	-0.38125	0.0030769	0.014182	0.00034463	0.00078055	9.3509e-05	0.047229	-1.7819	4.8132e-07
57634	EP400	0.33986	0.2509	0.42245	0.3344	0.039284	0.39409	0.036309	0.049205	0.0035766	0.0076964	0.84554	0.00070942	1.2068	4.8583e-07
3659	IRF1	-0.34788	-0.41932	-0.57337	-0.54017	-0.46151	-0.26005	0.11801	0.0033858	0.00035517	0.00056338	0.053037	0.087079	-1.4194	4.9426e-07
23191	CYFIP1	-0.33147	-0.27107	-0.31588	-0.4822	-0.63684	-0.41748	0.059239	0.057016	0.053534	0.0007524	0.00010929	0.00077713	-1.4385	5.528e-07
9605	VPS9D1	-0.55276	-0.48731	-0.84027	-0.73492	-0.39526	-0.79009	0.035691	0.020145	0.00016419	0.00044023	0.15884	6.851e-07	-1.7572	5.5451e-07
10561	IFI44	-0.98214	-0.58977	-1.0049	-0.90271	-0.9159	-0.30126	0.029518	0.10065	0.01302	0.012543	0.038784	0.39759	-1.0264	5.5451e-07
59	ACTA2	-0.36663	-0.77364	-0.94931	-0.79362	-0.44693	-0.6559	0.33114	0.001755	0.00032774	0.0027539	0.16722	0.0042916	-1.3762	5.5451e-07
5696	PSMB8	-0.36275	-0.34414	-0.32494	-0.43718	-0.52654	-0.16066	0.015796	0.0035967	0.018297	0.00047991	5.6303e-05	0.076935	-1.5554	5.5591e-07
411	ARSB	-0.13265	-0.40302	-0.3636	-0.31721	-0.38939	-0.33944	0.47305	0.0069437	0.040766	0.054926	0.085742	0.025244	-0.9746	5.7092e-07
4926	NUMA1	0.25447	0.23771	0.29444	0.37155	0.40772	0.21489	0.14539	0.081315	0.095443	0.007443	0.059417	0.07413	0.97221	5.8477e-07
3603	IL16	0.23093	0.26257	0.37841	0.26684	0.12454	0.42399	0.12366	0.026986	0.0046169	0.035159	0.44128	2.9194e-05	1.216	6.0863e-07
5140	PDE3B	0.21344	0.20764	0.31799	0.27825	0.33528	0.32125	0.23599	0.13185	0.033807	0.036261	0.077268	0.0075938	0.97074	6.1589e-07
4615	MYD88	-0.098813	-0.23247	-0.22566	-0.2844	-0.33958	-0.23192	0.61914	0.028783	0.070808	0.011197	0.018848	0.025094	-0.97258	6.6833e-07
51282	SCAND1	-0.18679	-0.31718	-0.20198	-0.34527	-0.39538	-0.34004	0.2084	0.0020465	0.12514	0.00078972	0.00073279	2.6393e-05	-1.5119	6.8123e-07
64968	MRPS6	0.13759	0.19862	0.30051	0.33577	0.23283	0.16152	0.42612	0.070011	0.018814	0.0019319	0.11483	0.11028	0.98684	8.3998e-07
2625	GATA3	0.19082	0.42878	0.29611	0.42442	0.46428	0.60945	0.3924	0.038598	0.25546	0.048914	0.026878	0.00090856	0.95874	1.0238e-06
22849	CPEB3	-0.26836	-0.2367	-0.35064	-0.23303	-0.052097	-0.33402	0.064171	0.019658	0.0048184	0.042272	0.77468	0.00012114	-1.1843	1.1047e-06
6827	SUPT4H1	-0.094702	-0.22477	-0.12581	-0.20173	-0.24418	-0.2333	0.52195	0.0069816	0.24364	0.025915	0.010065	0.0020541	-1.0333	1.1202e-06
79089	TMUB2	-0.1568	-0.16143	-0.21214	-0.19768	-0.24743	-0.12694	0.20971	0.070991	0.041682	0.03551	0.0051593	0.12216	-0.95416	1.1319e-06
163049	ZNF791	0.27098	0.19614	0.15455	0.21294	0.25694	0.36508	0.054722	0.089044	0.30307	0.07162	0.018251	0.00014016	1.0624	1.2444e-06
914	CD2	0.21007	0.38964	0.53018	0.38172	0.15229	0.46972	0.48667	0.032153	0.011477	0.051462	0.55592	0.0036554	0.94954	1.2552e-06
5699	PSMB10	-0.53513	-0.37216	-0.5095	-0.40767	-0.73227	-0.34153	0.0049817	0.00934	6.1497e-05	0.0070074	1.3599e-05	0.0044734	-1.9057	1.2863e-06
9836	LCMT2	0.12609	0.3543	0.44843	0.31998	0.35156	0.45982	0.57135	0.0097117	0.005387	0.020491	0.080001	8.7893e-05	1.2207	1.2863e-06
5651	TMPRSS15	-0.14474	-0.4614	-0.22259	-0.30824	-0.30506	-0.32277	0.39391	0.0012649	0.23385	0.051309	0.19511	0.020135	-0.94601	1.3379e-06
80746	TSEN2	0.1311	0.2789	0.21147	0.31905	0.074497	0.31147	0.45182	0.020867	0.14136	0.0092735	0.62036	0.0021895	0.94615	1.3426e-06
1349	COX7B	-0.2113	-0.39576	-0.12707	-0.24593	-0.23808	-0.30493	0.16641	0.00018825	0.29889	0.012669	0.032122	0.00026145	-1.2896	1.3606e-06
85441	HELZ2	-0.35542	-0.24412	-0.34319	-0.38533	-0.30038	-0.28445	0.098921	0.11852	0.077841	0.020354	0.15121	0.042174	-0.93957	1.3606e-06
64328	XPO4	0.15313	0.13387	0.28049	0.23142	0.25495	0.27428	0.31948	0.25697	0.028566	0.048914	0.040415	0.0031083	0.94586	1.3746e-06
475	ATOX1	-0.4161	-0.35113	-0.48337	-0.3927	-0.56388	-0.5961	0.021646	0.0142	0.0011664	0.0079453	0.0012239	8.2493e-09	-1.9104	1.4227e-06
120526	DNAJC24	0.16256	0.3799	0.46322	0.35556	0.54562	0.51509	0.53409	0.021406	0.021267	0.042865	0.039484	6.4264e-05	1.1367	1.4227e-06
1176	AP3S1	-0.12698	-0.2009	-0.16009	-0.20858	-0.2536	-0.1472	0.33103	0.028545	0.15779	0.027187	0.013902	0.046587	-0.93843	1.5834e-06
79652	TMEM204	0.43317	0.75753	0.72691	0.65579	0.23625	0.87881	0.16495	0.00078234	0.004603	0.0033755	0.52709	3.9938e-06	1.4579	1.5876e-06
81539	SLC38A1	0.25008	0.63566	0.61722	0.57485	0.48158	0.75437	0.34019	0.00090695	0.0024372	0.0048399	0.017981	3.0568e-07	1.6476	1.5876e-06
1432	MAPK14	-0.23439	-0.50637	-0.7858	-0.64836	-0.32326	-0.49912	0.44411	0.029004	0.0010294	0.0037718	0.15682	0.0077639	-1.1808	1.6492e-06
123036	TC2N	0.28702	0.28996	0.46051	0.44475	0.41025	0.62927	0.23399	0.1094	0.026923	0.017647	0.059917	1.2123e-05	1.178	1.6629e-06
79587	CARS2	-0.10359	-0.41903	-0.33842	-0.33395	-0.34823	-0.41556	0.69851	0.0016379	0.062474	0.031975	0.094062	0.0016008	-1.0657	1.6741e-06
128387	TATDN3	-0.25994	-0.19259	-0.25572	-0.31804	-0.21059	-0.19086	0.090098	0.12558	0.073905	0.0065544	0.30312	0.091859	-0.9321	1.6994e-06
163882	CNST	0.14859	0.41223	0.3277	0.37537	0.096204	0.41196	0.5214	0.003007	0.023929	0.009865	0.54943	0.00088173	1.0974	1.7128e-06
9057	SLC7A6	0.31655	0.45226	0.47617	0.48612	0.044646	0.5108	0.075868	0.0016359	0.0027223	0.00088207	0.82247	1.3875e-05	1.4789	1.7197e-06
3575	IL7R	0.26528	0.70918	0.75801	0.64542	0.83696	0.91004	0.49027	0.0015614	0.0033292	0.0092547	0.0065544	4.9846e-06	1.5216	1.7198e-06
124446	TMEM219	-0.33494	-0.22666	-0.080556	-0.21183	-0.33462	-0.26095	0.022479	0.050065	0.60786	0.081052	0.057284	0.010648	-0.93412	1.8102e-06
10528	NOP56	0.27884	0.26497	0.39588	0.29478	0.10326	0.46644	0.077251	0.029419	0.003828	0.021073	0.53433	1.2175e-05	1.2732	1.8102e-06
6590	SLPI	-0.58902	-0.67741	-1.0368	-0.38623	-1.2152	-1.0216	0.22683	0.080417	0.013135	0.3549	0.015021	0.0049913	-0.95883	1.8619e-06
3187	HNRNPH1	0.16519	0.42768	0.43717	0.32172	0.24685	0.52503	0.4563	0.0019666	0.0046233	0.037146	0.048943	1.6436e-05	1.3421	1.9457e-06
4820	NKTR	0.051633	0.27836	0.25361	0.2793	0.20727	0.19525	0.81096	0.0093633	0.049831	0.010878	0.11027	0.053358	0.93033	2.0935e-06
51135	IRAK4	-0.21508	-0.12594	-0.17036	-0.15034	-0.20549	-0.19859	0.045796	0.18924	0.13194	0.12369	0.059277	0.0078655	-0.92538	2.124e-06
6504	SLAMF1	0.2195	0.28851	0.45752	0.29865	0.22707	0.2616	0.30324	0.068697	0.0064476	0.069694	0.1571	0.062791	0.92459	2.1872e-06
114881	OSBPL7	0.14912	0.29374	0.29209	0.35485	0.057004	0.36476	0.4053	0.020707	0.049139	0.0054037	0.776	0.0014266	1.0127	2.2001e-06
1236	CCR7	0.51282	1.4594	1.0848	1.1757	1.4373	1.1671	0.36026	2.6045e-05	0.0082315	0.00078756	0.00037171	0.0017991	1.699	2.2156e-06
6838	SURF6	0.089657	0.2439	0.26915	0.21947	0.19279	0.28511	0.64956	0.031458	0.036659	0.061378	0.14988	0.0040827	0.92463	2.2156e-06
894	CCND2	0.1812	0.25783	0.45905	0.37189	0.44326	0.4695	0.42653	0.081662	0.0049977	0.012648	0.0074325	0.00015139	1.2452	2.2156e-06
81846	SBF2	-0.096566	-0.28424	-0.32297	-0.41063	-0.24622	-0.35846	0.60355	0.072195	0.067095	0.006674	0.28329	0.0071212	-0.92457	2.2156e-06
1230	CCR1	-0.43995	-0.49375	-0.43983	-0.52067	0.089225	-0.49984	0.091185	0.01225	0.055242	0.0086107	0.80211	0.0052656	-1.0237	2.2854e-06
6737	TRIM21	-0.2228	-0.4878	-0.37293	-0.49337	-0.23042	-0.26729	0.27125	0.00023344	0.01873	0.00043838	0.14483	0.044576	-1.3186	2.3952e-06
9806	SPOCK2	0.47713	0.55513	0.66347	0.55794	0.84369	0.3585	0.065472	0.0034883	0.0027223	0.0044978	5.2761e-06	0.018897	1.5576	2.7072e-06
53917	RAB24	-0.47665	-0.46651	-0.45743	-0.57734	-0.8892	-0.36114	0.035968	0.0045763	0.015283	0.0007524	5.2647e-06	0.027056	-1.5646	2.7726e-06
6539	SLC6A12	-0.4403	-0.68313	-0.7708	-1.0586	-1.4509	-1.0145	0.16738	0.020666	0.01441	0.00078055	0.00011106	2.2915e-06	-1.673	2.9024e-06
83871	RAB34	-0.28383	-0.29091	-0.39473	-0.22519	-0.16941	-0.4689	0.14524	0.087539	0.046903	0.22839	0.42304	0.00063604	-0.91326	3.0612e-06
23178	PASK	0.33014	0.92008	0.99063	0.80425	1.0899	1.0821	0.41943	0.0010802	0.0016431	0.0037996	0.0013019	7.3945e-07	1.7283	3.2863e-06
1861	TOR1A	-0.19345	-0.19857	-0.22202	-0.21456	-0.088556	-0.31703	0.2084	0.063931	0.08683	0.052202	0.6422	0.00013374	-0.96104	3.2863e-06
1964	EIF1AX	0.3061	0.1138	0.24229	0.26449	0.33505	0.27338	0.032191	0.38283	0.13213	0.058029	0.050022	0.02068	0.90917	3.3428e-06
10333	TLR6	-0.12323	-0.33585	-0.48507	-0.42655	-0.52911	-0.33747	0.61939	0.020666	0.0055269	0.0019359	0.013448	0.025209	-1.1792	3.3428e-06
56204	FAM214A	0.35324	0.18397	0.29459	0.33119	0.51402	0.32639	0.01467	0.13185	0.021253	0.0076435	3.8697e-05	0.0019352	1.4098	3.3981e-06
9656	MDC1	0.23243	0.32811	0.37515	0.40246	0.5019	0.51264	0.27486	0.0254	0.032229	0.0088693	0.00044829	1.855e-05	1.3827	3.3981e-06
4257	MGST1	-0.34891	-0.33568	-0.25961	-0.3468	-0.20887	-0.51248	0.096964	0.080859	0.18261	0.080333	0.47287	0.0015985	-0.90619	3.3981e-06
85413	SLC22A16	-0.43562	-0.49135	-0.8725	-0.73668	-1.2125	-0.71474	0.12484	0.15602	0.01929	0.029007	0.00042725	0.023615	-1.096	3.4629e-06
10673	TNFSF13B	-0.52576	-0.56246	-0.62469	-0.64466	-0.74548	-0.88683	0.045164	0.0043958	0.0040113	0.0010456	0.0026723	6.1921e-10	-2.0145	3.6107e-06
1407	CRY1	0.28998	0.20515	0.3126	0.28037	0.52272	0.46961	0.046849	0.094817	0.026347	0.029749	0.00033417	1.5349e-05	1.3993	3.6107e-06
1665	DHX15	0.12068	0.2038	0.14159	0.1744	0.26316	0.15456	0.31573	0.0072102	0.14028	0.025776	0.00058132	0.032292	1.0657	3.6107e-06
83464	APH1B	-0.14394	-0.36145	-0.36785	-0.33814	-0.076069	-0.34834	0.46592	0.0023534	0.0093465	0.0048713	0.60882	0.00071279	-1.176	3.6107e-06
23274	CLEC16A	0.14657	0.24815	0.22995	0.18755	0.17793	0.26447	0.3965	0.028363	0.056558	0.061271	0.36963	0.00896	0.90208	3.6107e-06
51191	HERC5	-0.78314	-0.38342	-0.76121	-0.72201	-0.57721	-0.4492	0.059629	0.25107	0.039704	0.026887	0.13509	0.13723	-0.89912	4.0066e-06
55035	NOL8	0.16511	0.076978	0.23367	0.18869	0.1145	0.22839	0.16966	0.43883	0.027609	0.048514	0.25303	0.0030219	0.89976	4.2626e-06
2633	GBP1	-1.0547	-1.087	-1.3254	-1.3003	-0.41767	-0.60797	0.014188	0.0012408	0.00024575	0.00020909	0.46074	0.050462	-1.5402	4.4217e-06
7581	ZNF33A	0.27643	0.17674	0.23277	0.2109	0.2661	0.21639	0.042361	0.19392	0.073383	0.094503	0.054224	0.078172	0.8955	4.4217e-06
8888	MCM3AP	0.10908	0.20239	0.2507	0.23702	0.039091	0.27509	0.52036	0.049945	0.031785	0.014448	0.83174	0.005102	0.90684	4.4217e-06
22907	DHX30	0.084362	0.27835	0.35419	0.23764	0.20341	0.30711	0.65181	0.012891	0.0047522	0.035159	0.12502	0.00034612	1.132	4.5469e-06
2537	IFI6	-0.76773	-0.26202	-0.57838	-0.68053	-0.97065	-0.37525	0.037047	0.37689	0.042485	0.013181	0.013406	0.18143	-0.96201	4.6072e-06
55325	UFSP2	0.072594	0.22661	0.24032	0.28579	0.33007	0.30349	0.7284	0.063951	0.11287	0.023341	0.014801	0.003167	0.94025	4.7201e-06
10455	ECI2	0.2666	0.16161	0.28619	0.2168	0.039192	0.32599	0.074493	0.17593	0.043608	0.090905	0.84563	0.00098551	0.91343	4.7668e-06
9931	HELZ	0.066814	0.17071	0.24678	0.17444	0.21306	0.22077	0.69777	0.075561	0.023406	0.08433	0.069583	0.0058985	0.89446	4.9977e-06
197259	MLKL	-0.37114	-0.26742	-0.4045	-0.54636	-0.6649	-0.52104	0.050957	0.089557	0.01567	0.00020909	0.00025895	1.3204e-06	-1.7427	5.0611e-06
54674	LRRN3	0.90315	1.3292	1.3416	1.3544	0.043157	1.6577	0.088918	0.0032825	0.0080493	0.0037252	0.9556	2.3125e-05	1.3161	5.0635e-06
1380	CR2	0.3021	0.41868	0.43343	0.62656	0.037221	0.74594	0.19166	0.10287	0.14673	0.018607	0.93642	0.0014149	0.89056	5.4144e-06
9814	SFI1	0.22795	0.48878	0.36086	0.53049	0.11437	0.68042	0.23509	0.030802	0.21188	0.02035	0.67445	0.00021314	0.96536	5.4152e-06
1071	CETP	-0.17108	-0.64084	-0.87794	-0.71963	-0.22847	-0.58886	0.4569	0.043388	0.012338	0.021088	0.71098	0.047778	-0.88717	5.7443e-06
26519	TIMM10	-0.84877	-0.52401	-0.79205	-1.0356	-0.11492	-0.884	0.026614	0.087782	0.025955	0.0007524	0.61279	3.1145e-05	-1.2979	5.8357e-06
8819	SAP30	-0.086199	-0.52123	-0.368	-0.42931	-0.51327	-0.36006	0.77822	0.0016922	0.050116	0.012836	0.036141	0.030192	-1.0412	6.1918e-06
92912	UBE2Q2	0.13963	0.16719	0.20792	0.29449	0.13107	0.33275	0.3965	0.10531	0.095578	0.0054037	0.31775	0.00016527	1.0165	6.3185e-06
2744	GLS	0.10875	0.25379	0.43024	0.39656	0.3979	0.32166	0.66158	0.092734	0.0095221	0.0064087	0.012483	0.003763	1.1007	6.4989e-06
29121	CLEC2D	0.17956	0.55066	0.40799	0.41389	0.49401	0.61569	0.41108	0.00037225	0.028991	0.013134	0.0084864	1.8637e-06	1.4953	6.8604e-06
414918	DENND6B	-0.12427	-0.19389	-0.26356	-0.24943	-0.38224	-0.21833	0.51035	0.10847	0.051204	0.040644	0.01264	0.052189	-0.88109	6.9471e-06
57674	RNF213	-0.27946	-0.33829	-0.34813	-0.41706	-0.64877	-0.28563	0.29851	0.11104	0.10344	0.037146	0.0021099	0.12028	-0.88262	7.2409e-06
8761	PABPC4	0.084191	0.35506	0.34203	0.35101	0.16728	0.29959	0.71566	0.0018237	0.01683	0.0036914	0.29826	0.0083779	1.1071	7.402e-06
10981	RAB32	-0.19783	-0.28273	-0.36587	-0.33144	-0.4986	-0.25011	0.28795	0.025511	0.0086303	0.0077377	0.00014016	0.029442	-1.2437	7.4089e-06
1880	GPR183	0.24397	0.6779	0.8033	0.64171	1.013	0.51159	0.49468	0.0018301	0.0015316	0.0086304	0.00083168	0.019465	1.3708	7.568e-06
9636	ISG15	-1.0405	-0.50624	-0.71848	-0.82603	-1.0973	-0.30767	0.031108	0.1825	0.11274	0.036163	0.020441	0.38552	-0.87806	7.5759e-06
255967	PAN3	0.10671	0.18479	0.15704	0.1015	0.18014	0.21323	0.41756	0.019224	0.13605	0.28924	0.034469	0.0052026	0.87745	7.5759e-06
7920	ABHD16A	-0.073524	-0.23204	-0.1973	-0.25403	-0.16834	-0.24347	0.71222	0.029004	0.11255	0.016805	0.33807	0.0085271	-0.87552	7.5759e-06
23424	TDRD7	-0.28107	-0.21808	-0.33412	-0.28854	-0.10474	-0.1555	0.090951	0.086292	0.025811	0.02779	0.5517	0.20832	-0.87103	8.0272e-06
29097	CNIH4	-0.30525	-0.50511	-0.51335	-0.52038	-0.030599	-0.47231	0.15559	0.0011119	0.0030553	0.0007524	0.86763	5.927e-05	-1.4164	8.8063e-06
9439	MED23	0.18899	0.10667	0.088312	0.18541	0.31261	0.23199	0.10356	0.24292	0.39665	0.048602	0.0068129	0.0032509	0.92214	8.9368e-06
4799	NFX1	0.16282	0.25749	0.27997	0.1992	0.3039	0.39136	0.22495	0.015514	0.0093103	0.05642	0.0031622	1.47e-06	1.4207	8.9757e-06
84188	FAR1	-0.17626	-0.21219	-0.17243	-0.08715	-0.11655	-0.24033	0.16969	0.017999	0.11161	0.43211	0.29607	0.0037244	-0.86727	9.3377e-06
9267	CYTH1	0.14701	0.17241	0.12985	0.16669	0.093902	0.28491	0.22876	0.042997	0.20802	0.049033	0.39218	5.4413e-05	0.97511	9.5104e-06
57185	NIPAL3	0.23622	0.27492	0.30544	0.29199	0.16588	0.42861	0.11231	0.011441	0.022184	0.01203	0.33076	4.2824e-07	1.3338	9.6322e-06
29946	SERTAD3	-0.063881	-0.27858	-0.23277	-0.33464	-0.47441	-0.33643	0.79648	0.047058	0.14216	0.010551	0.019564	0.011068	-0.92084	9.7765e-06
11054	OGFR	-0.11261	-0.25713	-0.18692	-0.33889	-0.17915	-0.18359	0.57604	0.032162	0.2048	0.0027476	0.16818	0.11743	-0.86464	1.0394e-05
55619	DOCK10	0.17154	0.2994	0.25145	0.22784	0.38425	0.093872	0.35901	0.010931	0.06124	0.062954	0.011229	0.43697	0.87531	1.0585e-05
25923	ATL3	-0.30811	-0.12213	-0.14944	-0.27234	-0.10382	-0.273	0.011799	0.23984	0.24078	0.005752	0.42003	0.0023258	-1.0332	1.0747e-05
1031	CDKN2C	-0.19862	-0.16734	-0.47985	-0.21776	-0.35882	-0.33133	0.12366	0.36627	0.008832	0.25879	0.041142	0.021859	-0.88258	1.0977e-05
3434	IFIT1	-0.89776	-0.42439	-0.80568	-0.84457	-0.79977	-0.59552	0.077251	0.27536	0.074199	0.029914	0.16643	0.10546	-0.85709	1.1266e-05
55108	BSDC1	0.12554	0.21926	0.12296	0.20763	0.3163	0.16905	0.3965	0.011136	0.31977	0.027187	0.0026752	0.060732	0.93907	1.1332e-05
8313	AXIN2	0.2559	0.66396	0.62458	0.57582	0.088127	0.58468	0.43285	0.0029018	0.019135	0.018404	0.76861	0.00048296	1.0854	1.1464e-05
10081	PDCD7	0.15501	0.17074	0.21886	0.182	0.28211	0.34191	0.22065	0.045753	0.03731	0.046568	0.0056098	3.5539e-06	1.275	1.1748e-05
10557	RPP38	0.14155	0.1976	0.25953	0.19385	0.34438	0.31668	0.2428	0.17874	0.12643	0.21263	0.0055435	0.0072742	0.86117	1.2113e-05
24140	FTSJ1	0.18125	0.23659	0.23735	0.24703	0.26854	0.43762	0.20956	0.043129	0.11611	0.046278	0.024133	4.8408e-06	1.1699	1.2215e-05
64374	SIL1	-0.48054	-0.20927	-0.41344	-0.35269	-0.74266	-0.45537	0.012131	0.21885	0.036659	0.02941	0.00015888	0.0012136	-1.3112	1.223e-05
7305	TYROBP	-0.14747	-0.37073	-0.29044	-0.37138	-0.45106	-0.18016	0.44544	0.0014522	0.015196	0.0019063	0.0010228	0.087241	-1.2913	1.2512e-05
130502	TTC32	-0.11382	-0.28818	-0.39712	-0.21407	-0.30626	-0.18843	0.57284	0.024921	0.0052604	0.11735	0.075747	0.13285	-0.889	1.2599e-05
5108	PCM1	0.086884	0.21269	0.13348	0.23817	0.2689	0.25789	0.58264	0.015708	0.22371	0.0099362	0.0039198	0.0015327	1.0723	1.2601e-05
492311	IGIP	0.19395	0.38692	0.46839	0.39945	0.44704	0.61495	0.4101	0.014182	0.0075379	0.010543	0.075269	1.3043e-06	1.3517	1.264e-05
1736	DKC1	0.038035	0.2005	0.23708	0.20085	0.16593	0.21571	0.85173	0.045201	0.044199	0.05558	0.17967	0.00631	0.85569	1.287e-05
29100	TMEM208	-0.23556	-0.2419	-0.085596	-0.24374	-0.17181	-0.32564	0.038348	0.0067791	0.47086	0.0088253	0.11378	4.7407e-06	-1.2629	1.2885e-05
284406	ZFP82	0.15876	0.54227	0.5071	0.51179	0.49739	0.78989	0.59594	0.018581	0.051529	0.031975	0.073368	3.0244e-05	1.1063	1.3039e-05
9097	USP14	0.15932	0.25253	0.39367	0.29317	0.41127	0.36232	0.3222	0.047727	0.0049205	0.026805	0.00026974	0.00014738	1.3508	1.3647e-05
57541	ZNF398	0.35311	0.13258	0.34498	0.28507	0.37389	0.17672	0.0095656	0.32641	0.016507	0.037148	0.037137	0.17689	1.019	1.3913e-05
57062	DDX24	0.085829	0.27832	0.38374	0.27418	0.23436	0.364	0.68396	0.013694	0.0036887	0.018414	0.10944	0.00012791	1.1951	1.3913e-05
87178	PNPT1	0.16067	0.23316	0.23341	0.15887	0.16756	0.28734	0.34574	0.039666	0.081622	0.20546	0.31812	0.0050205	0.84699	1.447e-05
123169	LEO1	0.12315	0.23472	0.15137	0.14835	0.23145	0.27009	0.40141	0.021561	0.25424	0.21157	0.12263	0.0028714	0.84689	1.5377e-05
80025	PANK2	-0.074386	-0.27332	-0.19829	-0.26459	-0.12201	-0.19676	0.6274	0.0010318	0.056161	0.0022145	0.33076	0.010616	-1.1001	1.5527e-05
51371	POMP	-0.25417	-0.30595	-0.30858	-0.27099	0.048116	-0.255	0.042361	0.0013102	0.0038242	0.0038501	0.74677	0.0029016	-1.2638	1.5911e-05
152485	ZNF827	0.29154	0.48639	0.48519	0.54834	0.64546	0.19141	0.19005	0.0056965	0.01683	0.0026819	0.00015002	0.15301	1.2856	1.5954e-05
26234	FBXL5	-0.27595	-0.41357	-0.38949	-0.4255	-0.71643	-0.33336	0.1548	0.0012601	0.024439	0.0027539	1.396e-06	0.0011594	-1.5882	1.6363e-05
80895	ILKAP	0.051733	0.21018	0.13733	0.21943	0.13211	0.23904	0.733	0.017432	0.23579	0.015838	0.21948	0.0010988	0.92202	1.6432e-05
134266	GRPEL2	0.19162	0.2951	0.4135	0.35791	0.030978	0.37582	0.35471	0.022992	0.0077245	0.008472	0.90845	0.0011736	1.0599	1.6709e-05
51056	LAP3	-0.8933	-0.88862	-0.96857	-0.87904	-1.0472	-0.2104	0.010353	0.0010802	0.0017154	0.0018954	0.00033985	0.47217	-1.5864	1.714e-05
84433	CARD11	0.21369	0.47666	0.30946	0.39853	0.14662	0.5689	0.34459	0.0012443	0.086276	0.010243	0.27418	6.3032e-06	1.249	1.717e-05
974	CD79B	0.096869	0.49391	0.41919	0.56388	0.38818	0.64362	0.81324	0.014653	0.074199	0.0068903	0.098291	0.00041953	1.0578	1.7663e-05
5720	PSME1	-0.26856	-0.32322	-0.37054	-0.33527	-0.60961	-0.21567	0.099241	0.010124	0.0096265	0.0092504	2.7025e-06	0.0075544	-1.4385	1.7663e-05
1622	DBI	-0.33752	-0.28022	-0.15515	-0.26711	-0.46571	-0.24652	0.016867	0.0081477	0.26656	0.0074248	2.3807e-05	0.0075511	-1.3575	1.7768e-05
1669	DEFA4	-0.70037	-1.0468	-0.7734	-1.0001	-1.248	-0.97325	0.3286	0.042434	0.18115	0.066156	0.089688	0.054575	-0.83658	1.7768e-05
10225	CD96	0.16428	0.54004	0.55646	0.53064	0.29015	0.67795	0.5831	0.0013359	0.0047111	0.0026032	0.16261	5.357e-06	1.4228	1.7875e-05
3176	HNMT	-0.35649	-0.21136	-0.11884	-0.31488	-0.44999	-0.40795	0.030566	0.18152	0.55699	0.037779	0.013778	0.0012967	-1.0038	1.8878e-05
10555	AGPAT2	-0.094087	-0.32149	-0.25921	-0.2052	-0.44341	-0.37392	0.6825	0.012006	0.094582	0.15691	0.01566	0.0015094	-0.95734	1.8878e-05
10871	CD300C	-0.45809	-0.22493	-0.30609	-0.68738	-0.40393	-0.61649	0.11374	0.37737	0.30462	0.0023218	0.080063	0.0026951	-0.98348	1.889e-05
9976	CLEC2B	-0.32695	-0.30638	-0.27503	-0.28509	-0.33575	-0.54395	0.12195	0.074522	0.16587	0.11116	0.11181	1.4027e-05	-1.0433	1.9083e-05
6161	RPL32	0.11302	0.12701	0.2258	0.16895	0.053339	0.27381	0.35714	0.13211	0.032061	0.06953	0.53433	0.0001982	0.92722	1.9376e-05
5580	PRKCD	-0.046724	-0.1832	-0.2292	-0.21902	-0.32187	-0.2126	0.83344	0.077219	0.061134	0.039376	0.013555	0.028184	-0.85649	1.9588e-05
23174	ZCCHC14	0.12238	0.35128	0.39292	0.43607	0.51867	0.49184	0.55252	0.019753	0.016174	0.002046	0.001235	1.0988e-05	1.4429	1.9966e-05
84991	RBM17	0.08797	0.27745	0.30335	0.28585	0.16325	0.13116	0.64981	0.0095391	0.015348	0.0099362	0.30576	0.20381	0.9144	2.0035e-05
79157	MFSD11	0.24148	0.17736	0.08144	0.24121	0.32474	0.24216	0.11722	0.10447	0.56175	0.029841	0.002732	0.023719	0.91429	2.0335e-05
348094	ANKDD1A	-0.33743	-0.37653	-0.42249	-0.51776	-0.1975	-0.58823	0.33272	0.151	0.16	0.05313	0.62944	0.00066352	-0.8354	2.0344e-05
64425	POLR1E	0.09285	0.42079	0.46376	0.39194	0.4379	0.51416	0.73337	0.0068458	0.0096265	0.024226	0.05223	4.2701e-05	1.2158	2.0404e-05
23394	ADNP	0.19178	0.11469	0.11137	0.21824	0.3018	0.17504	0.13142	0.293	0.35863	0.028849	0.0099424	0.051785	0.83578	2.0774e-05
5281	PIGF	-0.12838	-0.26267	-0.10573	-0.15635	-0.39581	-0.22879	0.38661	0.0096749	0.42928	0.141	0.006435	0.0096423	-0.90029	2.1076e-05
1606	DGKA	0.33033	0.6031	0.55335	0.53114	-0.0079697	0.48582	0.11778	0.00022404	0.004502	0.0011745	0.97743	0.0011802	1.3632	2.1174e-05
1475	CSTA	-0.19465	-0.46042	-0.44429	-0.47204	-0.62916	-0.60586	0.41028	0.0040228	0.013135	0.0041512	7.1528e-05	3.4849e-06	-1.6172	2.1388e-05
7423	VEGFB	0.063316	0.30707	0.35473	0.36355	0.13985	0.29833	0.7972	0.029755	0.034014	0.010543	0.55914	0.01573	0.88201	2.1823e-05
4277	MICB	-0.34878	-0.53661	-0.46928	-0.51628	-0.69424	-0.27831	0.10206	0.00064385	0.0094625	0.0025675	2.958e-06	0.041161	-1.5746	2.2671e-05
873	CBR1	-0.38787	-0.25203	-0.24896	-0.23946	-0.73982	-0.39647	0.031108	0.097479	0.17599	0.1388	0.00056511	0.0015602	-1.108	2.2721e-05
83982	IFI27L2	-0.48115	-0.58561	-0.36799	-0.33979	-0.72647	-0.39878	0.0059963	7.0794e-05	0.04527	0.027187	8.5179e-07	0.0014851	-1.8024	2.34e-05
664	BNIP3	0.13277	0.41498	0.26317	0.34385	0.18371	0.41539	0.51473	0.00038715	0.075954	0.0054037	0.31747	0.00012444	1.2184	2.34e-05
2806	GOT2	0.099528	0.26599	0.18667	0.25617	0.091365	0.13331	0.55838	0.0090207	0.12441	0.012167	0.53453	0.15686	0.82743	2.3476e-05
5728	PTEN	-0.10814	-0.13829	-0.13589	-0.17232	-0.26619	-0.24955	0.49398	0.15078	0.23819	0.079532	0.030362	0.0036554	-0.82956	2.3476e-05
27235	COQ2	-0.21718	-0.25737	-0.22109	-0.24724	-0.05904	-0.067799	0.089718	0.0055922	0.050977	0.011453	0.68577	0.49389	-0.9142	2.3481e-05
26051	PPP1R16B	0.20987	0.26921	0.38743	0.43992	0.62671	0.35795	0.38846	0.10738	0.035401	0.0073215	0.00033417	0.0081077	1.131	2.3896e-05
23583	SMUG1	-0.17429	-0.15066	-0.18238	-0.11857	0.039655	-0.16318	0.082521	0.040567	0.052325	0.12369	0.72609	0.0083779	-0.86192	2.4266e-05
8481	OFD1	0.31999	0.11714	0.28605	0.29927	0.42701	0.41	0.057269	0.42105	0.068513	0.030227	0.0022086	0.00027021	1.1487	2.4384e-05
147339	C18orf25	-0.18213	-0.148	-0.23405	-0.13029	-0.17609	-0.20896	0.20742	0.10829	0.040209	0.21559	0.26847	0.026604	-0.82151	2.5147e-05
6426	SRSF1	0.16611	0.22438	0.19249	0.26797	0.22356	0.39465	0.27311	0.021066	0.10461	0.0076964	0.12981	1.47e-06	1.2295	2.6336e-05
9391	CIAO1	0.13358	0.083837	0.18985	0.13317	0.17964	0.13195	0.22724	0.31605	0.036193	0.10058	0.089354	0.044891	0.81881	2.8184e-05
23102	TBC1D2B	-0.091007	-0.24316	-0.31915	-0.28555	-0.065221	-0.246	0.6394	0.02251	0.0094625	0.010269	0.69832	0.015395	-0.95104	2.8914e-05
8295	TRRAP	0.024872	0.2297	0.21379	0.24163	0.13173	0.17978	0.90689	0.018438	0.070929	0.016593	0.30908	0.062292	0.81976	2.9724e-05
9246	UBE2L6	-0.71616	-0.60741	-0.79657	-0.82746	-1.0613	-0.24521	0.012203	0.0060396	0.00076259	0.0003369	3.4257e-05	0.2464	-1.7308	3.0077e-05
60496	AASDHPPT	0.24025	0.099424	0.16801	0.16235	0.17128	0.2069	0.06204	0.2998	0.1376	0.13116	0.25353	0.019834	0.81489	3.0293e-05
2354	FOSB	0.43552	0.35477	0.38326	0.50026	0.19255	0.299	0.098042	0.10062	0.12514	0.017642	0.62705	0.18814	0.81387	3.0651e-05
10573	MRPL28	-0.17463	-0.50592	-0.30413	-0.44969	-0.44479	-0.49904	0.39259	0.040723	0.36852	0.076955	0.0085649	0.060492	-0.81856	3.0758e-05
11215	AKAP11	0.12615	0.3642	0.24643	0.31234	0.10953	0.1172	0.48667	0.0040658	0.10247	0.022821	0.5262	0.3261	0.8166	3.0807e-05
79891	ZNF671	0.068014	0.37401	0.25261	0.29171	0.29597	0.38568	0.76792	0.0020125	0.091235	0.020524	0.073785	0.0001859	1.1118	3.0807e-05
8825	LIN7A	-0.17563	-0.52686	-0.26254	-0.51889	-0.47997	-0.67366	0.47154	0.004674	0.23671	0.0076964	0.0624	1.7013e-05	-1.1795	3.0807e-05
151636	DTX3L	-0.53295	-0.37539	-0.69855	-0.69151	-0.46154	-0.14006	0.074493	0.10919	0.0051744	0.003164	0.090315	0.48499	-1.0414	3.0807e-05
10398	MYL9	-0.28171	-0.60436	-0.70944	-0.74512	-0.96794	-0.37898	0.4981	0.081453	0.067042	0.026239	0.033787	0.26809	-0.81641	3.0807e-05
130074	FAM168B	0.096385	0.30437	0.32652	0.30993	0.20703	0.19899	0.66505	0.028742	0.07306	0.037654	0.22663	0.086177	0.81357	3.1072e-05
55094	GPATCH1	0.13913	0.19268	0.16509	0.1385	0.29345	0.34286	0.3067	0.11277	0.24959	0.28158	0.07637	0.00099314	0.81765	3.1072e-05
151516	ASPRV1	-0.21804	-0.49907	-0.37222	-0.70941	-0.23346	-0.63402	0.55296	0.025669	0.17956	0.0015861	0.39865	0.0017474	-0.99727	3.126e-05
355	FAS	-0.2839	-0.56469	-0.60946	-0.5298	-0.011942	-0.58187	0.21441	0.0017129	0.0016537	0.0052071	0.95275	0.00018843	-1.2874	3.126e-05
57403	RAB22A	0.073747	0.15248	0.20341	0.16809	0.29259	0.24504	0.66462	0.10919	0.071515	0.082014	0.0051262	0.0045774	0.90571	3.126e-05
3665	IRF7	-0.54271	-0.34886	-0.52403	-0.59728	-0.28673	-0.12589	0.03729	0.10412	0.031032	0.0049741	0.38393	0.54605	-0.92151	3.164e-05
55893	ZNF395	0.065481	0.48832	0.47704	0.40512	0.31654	0.39899	0.82672	0.0011892	0.00544	0.011272	0.1508	0.0025403	1.1733	3.164e-05
4049	LTA	0.087361	0.4263	0.42326	0.36768	0.62552	0.28306	0.81645	0.021268	0.06506	0.056334	0.045955	0.12387	0.81591	3.164e-05
923	CD6	0.14335	0.61267	0.56492	0.54474	0.54204	0.26473	0.64878	0.00035606	0.0038242	0.0027539	0.0027327	0.035109	1.3837	3.2056e-05
57415	C3orf14	-0.54325	-0.29004	-0.60436	-0.55429	-0.062881	-0.62328	0.018461	0.31353	0.046903	0.038651	0.79692	0.0012646	-0.97138	3.3419e-05
79758	DHRS12	-0.20555	-0.42427	-0.54108	-0.6474	-0.13528	-0.63493	0.48653	0.047821	0.022184	0.0030073	0.6478	0.00033432	-1.0607	3.5244e-05
57706	DENND1A	-0.22465	-0.71107	-0.70871	-0.77106	-1.1391	-0.69315	0.40602	0.0018301	0.0027223	0.0014363	2.958e-06	1.7861e-05	-1.8168	3.564e-05
64062	RBM26	1.0202	0.24257	0.33925	0.3417	24.462	1.0402	0.0059963	0.13995	0.026051	0.064873	0.33076	1.1335e-05	1.2459	3.674e-05
6821	SUOX	-0.20783	-0.20738	-0.19127	-0.22474	-0.082882	-0.25846	0.18277	0.072285	0.19897	0.061955	0.68488	0.019146	-0.80414	3.7229e-05
6947	TCN1	-0.16133	-0.48016	-0.49257	-0.61446	-0.7559	-0.44559	0.75126	0.079866	0.1181	0.027346	0.056143	0.05424	-0.80748	3.7497e-05
157777	MCMDC2	0.37679	0.28158	0.25075	0.34689	0.13705	0.15435	0.095886	0.060232	0.14278	0.027531	0.66898	0.2232	0.80222	3.9562e-05
51643	TMBIM4	-0.21516	-0.20908	-0.05711	-0.14697	-0.31955	-0.20205	0.052669	0.013311	0.59509	0.093378	0.0012239	0.0077276	-1.0462	4.021e-05
83759	RBM4B	0.0315	0.27246	0.3086	0.1851	0.34662	0.2848	0.9058	0.0091565	0.030412	0.11641	0.10212	0.019526	0.87141	4.0511e-05
57616	TSHZ3	-0.22322	-0.50886	-0.52512	-0.37023	-0.80228	-0.3932	0.44415	0.0022818	0.012406	0.059031	0.00022797	0.026255	-1.2093	4.0511e-05
3710	ITPR3	0.19642	0.65546	0.34168	0.55523	0.27159	0.37666	0.50607	0.00022692	0.1036	0.0027597	0.26941	0.019767	1.1228	4.0606e-05
6390	SDHB	-0.19684	-0.1198	-0.036988	-0.15733	-0.1255	-0.22554	0.081767	0.16722	0.73674	0.071921	0.26847	0.0027009	-0.80523	4.0606e-05
117247	SLC16A10	0.44694	0.73695	0.61148	0.7492	1.5572	1.064	0.1468	0.024776	0.099476	0.0056635	3.3466e-05	9.3271e-06	1.4818	4.5611e-05
5814	PURB	0.14911	0.15909	0.15771	0.1621	-0.0099601	0.22901	0.24825	0.050526	0.13843	0.087759	0.95468	0.0070501	0.79826	4.6272e-05
9238	TBRG4	0.04412	0.31183	0.21145	0.24114	0.089466	0.24409	0.82879	0.0066817	0.13044	0.040644	0.53433	0.011192	0.83423	4.6934e-05
10367	MICU1	-0.16383	-0.39642	-0.29542	-0.46811	-0.62662	-0.47242	0.48007	0.0029263	0.070052	0.0010853	5.9015e-05	9.67e-05	-1.5044	4.9326e-05
56257	MEPCE	0.065905	0.24102	0.17044	0.21801	0.30309	0.17462	0.70647	0.0097852	0.13605	0.026212	0.0028313	0.049713	0.95593	5.0006e-05
25862	USP49	0.30802	0.16613	0.19648	0.18066	0.1656	0.36987	0.097928	0.22025	0.19375	0.22552	0.3764	0.0034136	0.79441	5.0151e-05
55683	KANSL3	0.14789	0.17254	0.1213	0.22416	0.42208	0.13677	0.37942	0.093015	0.26543	0.047502	0.0030723	0.16587	0.79892	5.0865e-05
11035	RIPK3	-0.23476	-0.056807	-0.23289	-0.13582	-0.12478	-0.24793	0.071029	0.59045	0.062449	0.19157	0.4352	0.0036867	-0.79612	5.1528e-05
26152	ZNF337	0.10188	0.38084	0.28539	0.37287	0.054487	0.34275	0.66667	0.0040667	0.078021	0.0071394	0.70088	0.0041707	0.96909	5.1783e-05
57728	WDR19	0.087572	0.22962	0.071071	0.24521	0.25675	0.28501	0.61939	0.044531	0.64787	0.034719	0.11483	0.0043718	0.79608	5.1922e-05
84061	MAGT1	0.24476	0.18049	0.14931	0.1184	0.21331	0.24871	0.12225	0.098125	0.26994	0.36918	0.094539	0.01107	0.79199	5.2789e-05
79746	ECHDC3	-0.24156	-0.68817	-0.20929	-0.53261	-0.87341	-0.4647	0.54112	0.0032272	0.41212	0.037917	0.0079057	0.037743	-0.932	5.2866e-05
9723	SEMA3E	0.73698	0.30093	0.45134	0.37603	0.42751	0.10674	0.016867	0.10832	0.073176	0.04143	0.33076	0.65588	0.8304	5.6256e-05
390980	ZNF805	0.37188	0.21094	0.32131	0.20786	0.10572	0.15113	0.0083609	0.10403	0.025895	0.14166	0.50492	0.24995	0.8875	5.8715e-05
90780	PYGO2	0.20548	0.2111	0.42679	0.251	0.30386	0.44657	0.30608	0.32439	0.062393	0.2145	0.17014	0.00030519	0.84779	6.3531e-05
801	CALM1	0.1383	0.15629	0.19792	0.2169	0.03659	0.31501	0.35783	0.13239	0.088157	0.037289	0.61866	0.00012233	0.91188	6.3684e-05
9926	LPGAT1	-0.14899	-0.1331	-0.18964	-0.17039	-0.30418	-0.29467	0.28942	0.24936	0.14917	0.15134	0.0044418	0.0014003	-0.90182	6.5121e-05
9249	DHRS3	0.48045	0.35652	0.78374	0.45317	1.0568	0.76356	0.036299	0.11467	0.0016111	0.048759	2.7586e-05	9.3586e-06	1.6305	6.6508e-05
5027	P2RX7	-0.34019	-0.20376	-0.43508	-0.39923	-0.59753	-0.11634	0.094303	0.13235	0.0094635	0.0096637	0.0037277	0.45144	-1.0481	6.6655e-05
81030	ZBP1	-0.50078	-0.39335	-0.44801	-0.62096	-0.77504	-0.19272	0.064888	0.040702	0.064327	0.0030073	0.00029059	0.30581	-1.1596	6.6849e-05
55974	SLC50A1	-0.11503	-0.1732	-0.29598	-0.24518	-0.3559	-0.12095	0.50627	0.19786	0.018134	0.056167	0.018211	0.29893	-0.7947	6.6849e-05
221937	FOXK1	0.14068	0.15973	0.23161	0.22378	0.21162	0.23806	0.44055	0.17235	0.097838	0.062207	0.22537	0.029663	0.77933	6.8079e-05
3071	NCKAP1L	-0.24366	-0.15158	-0.10069	-0.29289	-0.11773	-0.20211	0.11191	0.21194	0.48879	0.011964	0.52216	0.040805	-0.77886	7.2552e-05
157697	ERICH1	-0.33533	-0.26638	-0.32768	-0.22198	-0.43667	-0.095869	0.020886	0.019212	0.0064269	0.074075	0.0009301	0.43354	-1.1768	7.322e-05
56949	XAB2	0.21626	0.11332	0.17657	0.16551	0.25919	0.26113	0.17082	0.31552	0.23141	0.10685	0.097538	0.018269	0.77738	7.3508e-05
3399	ID3	0.46	0.79826	0.89449	0.78174	1.2081	0.162	0.15802	0.0012888	0.0025938	0.0039348	0.00030558	0.36445	1.3906	7.3684e-05
54876	DCAF16	0.14239	0.3079	0.36587	0.3209	0.098275	0.43973	0.44273	0.010498	0.0096306	0.010242	0.5656	1.1969e-05	1.1922	7.3684e-05
953	ENTPD1	-0.15336	-0.46714	-0.41191	-0.46541	-0.65353	-0.57246	0.55491	0.0018301	0.017039	0.0027539	7.4831e-05	1.5183e-06	-1.6692	7.3921e-05
10949	HNRNPA0	0.073116	0.31861	0.20959	0.1917	0.17754	0.28057	0.67299	0.00022404	0.056424	0.050744	0.086604	0.00051257	1.1623	7.4933e-05
124961	ZFP3	0.1501	0.27406	0.28947	0.50157	0.51164	0.6566	0.52252	0.090981	0.18946	0.00494	0.064292	5.7371e-05	1.0591	7.4933e-05
3779	KCNMB1	-0.4243	-0.22925	-0.55659	-0.42803	-0.09637	-0.29614	0.020872	0.14283	0.00068493	0.0066633	0.67777	0.034755	-1.1454	7.5315e-05
79713	IGFLR1	-0.46435	-0.2486	-0.34096	-0.21656	-0.54638	-0.30954	0.012131	0.11649	0.056996	0.21239	0.00021143	0.0016227	-1.2209	7.5315e-05
10608	MXD4	0.41431	0.92285	0.52499	0.85748	176.02	1.3374	0.56325	0.0017196	0.074199	0.0041954	0.33076	1.7558e-05	1.2063	7.5315e-05
8834	TMEM11	-0.09057	-0.32695	-0.12258	-0.19686	-0.23452	-0.30594	0.644	0.011264	0.48393	0.15611	0.14098	0.0068081	-0.77931	7.5315e-05
6711	SPTBN1	0.22906	0.38456	0.56555	0.43471	0.010386	0.5519	0.20735	0.03708	0.0027732	0.012928	0.96049	0.00023193	1.1239	7.6165e-05
55072	RNF31	-0.17102	-0.16226	-0.095892	-0.27207	-0.24157	-0.21922	0.33186	0.13797	0.54845	0.011369	0.10919	0.061798	-0.77642	7.6165e-05
5730	PTGDS	0.60592	0.55531	0.85847	0.39558	0.16186	0.98857	0.12366	0.11966	0.025811	0.28217	0.69659	0.00034102	0.90384	8.0709e-05
147929	ZNF565	0.09551	0.19474	0.19054	0.2079	0.14559	0.31071	0.58763	0.091299	0.16792	0.098423	0.39103	0.0037582	0.77294	8.2396e-05
80264	ZNF430	0.17497	0.15863	0.22283	0.26036	0.30244	0.071592	0.30683	0.12082	0.075812	0.02779	0.055375	0.54316	0.77343	8.36e-05
83463	MXD3	-0.067305	-0.47395	-0.50911	-0.41017	-0.51644	-0.26642	0.83574	0.0042899	0.012489	0.016069	0.025036	0.11606	-1.0137	8.4472e-05
54516	MTRF1L	-0.20716	-0.097215	-0.22371	-0.11359	-0.28066	-0.28902	0.0809	0.31219	0.04359	0.27767	0.011013	0.00020403	-1.0299	8.4631e-05
55851	PSENEN	-0.21752	-0.34716	-0.39253	-0.47239	-0.64971	-0.37612	0.32705	0.027358	0.035933	0.0027118	1.2766e-05	0.003058	-1.3468	8.5043e-05
11322	TMC6	0.33248	0.39217	0.36479	0.47666	-0.053392	0.43854	0.049521	0.0028025	0.016652	0.0003109	0.7717	8.2739e-05	1.3507	8.5309e-05
55062	WIPI1	-0.15691	-0.22322	-0.2082	-0.14111	-0.049562	-0.3049	0.36696	0.047875	0.12925	0.25262	0.76102	0.0028907	-0.77139	8.6845e-05
10781	ZNF266	0.089415	0.18136	0.34551	0.33624	0.15343	0.37065	0.67037	0.21194	0.019861	0.018177	0.44745	0.0016858	0.888	8.9281e-05
8992	ATP6V0E1	-0.14436	-0.29997	-0.14588	-0.26588	-0.31556	-0.16594	0.21829	0.00010401	0.11191	0.00048181	9.5434e-05	0.03024	-1.5396	8.9536e-05
91120	ZNF682	0.26329	0.27723	0.22246	0.17656	0.45589	0.49399	0.083215	0.028038	0.12201	0.1602	0.0097358	1.3928e-06	1.2508	8.9805e-05
55954	ZMAT5	-0.13658	-0.22815	-0.259	-0.11093	-0.36154	-0.30109	0.34019	0.024879	0.034762	0.36494	0.0022213	0.00044188	-1.0763	9.2002e-05
663	BNIP2	-0.047614	-0.22983	-0.15274	-0.1519	-0.30963	-0.20499	0.79496	0.0055837	0.1526	0.095431	0.0075605	0.015832	-0.92067	9.3056e-05
375061	FAM89A	-0.42668	-0.43796	-0.19451	-0.21345	-0.59336	-0.33629	0.068571	0.043925	0.45444	0.29614	0.012187	0.21584	-0.77	9.5674e-05
2529	FUT7	-0.27862	-0.83467	-0.32411	-0.4626	-0.73764	-0.7295	0.30699	0.00035879	0.29811	0.095536	0.01795	9.0908e-05	-1.1955	9.9083e-05
114932	MRFAP1L1	0.072087	0.4556	0.4656	0.43716	0.5986	0.41522	0.8434	0.0043457	0.011139	0.0095755	0.022214	0.10817	1.0446	9.9774e-05
152195	NUDT16P1	-0.31527	-0.56298	-0.36875	-0.50725	-1.1533	-0.29566	0.15874	0.029711	0.18668	0.067279	0.00049773	0.20768	-0.92931	9.9774e-05
79772	MCTP1	-0.20505	-0.50479	-0.58517	-0.50946	-0.44332	-0.14613	0.37376	0.0027387	0.0015433	0.0044738	0.083441	0.36542	-1.1441	0.00010122
373	TRIM23	0.2113	0.29025	0.18882	0.25484	0.34058	0.34975	0.34661	0.081147	0.28947	0.13046	0.17035	0.023233	0.76052	0.00010333
642	BLMH	0.26429	0.18499	0.25806	0.30415	0.2656	0.20777	0.12513	0.25234	0.16613	0.06953	0.087312	0.19392	0.76081	0.00010431
8676	STX11	-0.22363	-0.54183	-0.64953	-0.61413	-0.19596	-0.60722	0.38661	0.00074334	0.00016419	0.00013365	0.39571	5.9085e-06	-1.6835	0.00010558
7766	ZNF223	0.19646	0.22008	0.10289	0.20589	0.15533	0.31849	0.28141	0.065272	0.55276	0.11684	0.41586	0.0037258	0.76158	0.00010662
4671	NAIP	-0.35747	-0.52723	-0.77756	-0.89828	-1.1599	-0.86122	0.29851	0.095346	0.028678	0.0038606	3.2468e-05	0.00016077	-1.3779	0.00010952
27334	P2RY10	0.39934	0.36187	0.58589	0.62402	0.92022	0.86222	0.17845	0.14638	0.033225	0.011272	0.00010851	1.0681e-05	1.3963	0.00011194
7559	ZNF12	0.2581	0.14293	0.25622	0.22584	0.22102	0.10404	0.088996	0.2628	0.074386	0.092687	0.1003	0.37505	0.75888	0.00011209
132949	AASDH	0.044236	0.15941	0.13968	0.25835	0.26419	0.20482	0.81738	0.12761	0.27961	0.015131	0.029707	0.0082634	0.82534	0.00011372
9716	AQR	0.16131	0.1517	0.17129	0.16811	0.32995	0.20574	0.20598	0.21885	0.15668	0.20456	0.02507	0.073643	0.75864	0.00011401
57711	ZNF529	0.2556	0.33875	0.39609	0.45802	0.047786	0.52312	0.20235	0.022766	0.019133	0.0017857	0.84975	9.1196e-06	1.2253	0.00011427
400073	C12orf76	-0.24816	-0.103	-0.34422	-0.25172	-0.049679	-0.1826	0.10762	0.4439	0.013747	0.050859	0.82895	0.11262	-0.77344	0.00011427
9452	ITM2A	0.19995	0.268	0.47313	0.39587	0.051565	0.28752	0.48382	0.15762	0.015749	0.04864	0.81208	0.078533	0.75918	0.00011427
1879	EBF1	0.069594	0.83635	0.77141	0.81236	1.0084	1.0359	0.89406	0.010904	0.045332	0.023794	0.010665	0.00023507	1.1158	0.00011819
23304	UBR2	-0.13998	-0.25179	-0.1399	-0.1929	-0.027512	-0.19384	0.3885	0.010773	0.27401	0.067985	0.88193	0.054466	-0.7561	0.0001187
64210	MMS19	0.13696	0.30896	0.21126	0.3043	-0.0036373	0.25552	0.35259	0.0015614	0.070963	0.0026596	0.98023	0.0034614	1.0596	0.0001187
10241	CALCOCO2	-0.056392	-0.31143	-0.26506	-0.29575	-0.2291	-0.12882	0.77421	0.0016614	0.026014	0.0052613	0.038784	0.17698	-1.0409	0.00012128
23595	ORC3	0.055826	0.16781	0.28439	0.12994	0.19413	0.22856	0.7611	0.10742	0.020097	0.26898	0.22537	0.01373	0.75754	0.00012236
1901	S1PR1	0.68002	0.43206	0.67966	0.49759	1.0376	0.98898	0.011868	0.04027	0.0049569	0.028782	2.3654e-05	2.388e-09	2.0215	0.0001229
5973	RENBP	-0.11226	-0.35273	-0.13557	-0.44382	-0.58838	-0.23888	0.74715	0.031498	0.54023	0.01141	0.041025	0.03758	-0.8104	0.00012422
79796	ALG9	0.045351	0.38829	0.19437	0.28242	0.24629	0.36002	0.8672	0.017506	0.3657	0.097081	0.17043	0.0086804	0.75684	0.00012468
124460	SNX20	-0.29356	-0.20381	-0.30734	-0.34519	0.042693	-0.27977	0.099456	0.2239	0.11594	0.040916	0.85545	0.04758	-0.7542	0.00012568
56893	UBQLN4	0.11035	0.24589	0.2341	0.28627	0.065756	0.1256	0.56236	0.03844	0.083592	0.01183	0.65687	0.29237	0.75385	0.00012679
56606	SLC2A9	-0.19031	-0.29668	-0.21214	-0.23272	-0.27133	-0.097601	0.16495	0.025467	0.1994	0.10894	0.17337	0.47217	-0.75033	0.00013177
9184	BUB3	0.20993	0.17903	0.25938	0.26976	0.037075	0.37443	0.12137	0.084138	0.035689	0.010682	0.7857	7.644e-06	1.1177	0.00013882
27327	TNRC6A	0.068874	0.14408	0.23884	0.19481	0.20647	0.32273	0.61392	0.16574	0.035486	0.056424	0.073207	6.602e-05	0.99073	0.00014002
2317	FLNB	0.28927	0.46992	0.57202	0.65004	0.95072	0.32037	0.25954	0.012438	0.013074	0.00052913	1.4052e-05	0.053862	1.439	0.00014116
10581	IFITM2	-0.16726	-0.39455	-0.36212	-0.55586	-0.70392	-0.53115	0.56015	0.017542	0.053273	0.00063985	7.5185e-05	0.00029017	-1.4276	0.00014514
9310	ZNF235	0.11514	0.36282	0.46211	0.33007	0.14426	0.417	0.60663	0.104	0.032181	0.098413	0.64451	0.033779	0.74735	0.00014514
410	ARSA	-0.13286	-0.48087	-0.28624	-0.42775	-0.83267	-0.4314	0.67849	0.0086925	0.20165	0.016323	0.00085802	0.01003	-1.0479	0.00014678
80216	ALPK1	-0.17198	-0.4239	-0.56907	-0.55338	-0.78458	-0.74238	0.59121	0.015249	0.0047522	0.0017133	9.4523e-05	1.2412e-06	-1.6784	0.00014703
8449	DHX16	0.11648	0.19161	0.070377	0.18385	0.20504	0.10008	0.39721	0.022056	0.55089	0.02936	0.091109	0.26592	0.74749	0.00014707
10875	FGL2	-0.18663	-0.43332	-0.52653	-0.55614	-0.9636	-0.37378	0.56924	0.01253	0.0071589	0.0019063	5.5479e-05	0.021927	-1.3542	0.0001473
27244	SESN1	0.19434	0.43311	0.593	0.44459	0.054051	0.39449	0.42949	0.0052582	0.00077822	0.0077167	0.79096	0.0031545	1.1609	0.0001473
6671	SP4	0.26016	0.28403	0.47443	0.38989	0.19511	0.56343	0.2426	0.068181	0.014955	0.022343	0.47524	2.577e-06	1.1595	0.00014825
10562	OLFM4	-0.22083	-1.241	-0.91518	-1.1158	-1.1812	-0.41228	0.78517	0.0087214	0.089751	0.035447	0.10794	0.42081	-0.77681	0.00015069
9674	KIAA0040	-0.21572	-0.25612	-0.40137	-0.17479	-0.51437	-0.49659	0.29995	0.075879	0.01589	0.28451	0.0033242	6.9835e-05	-1.1377	0.00015081
114826	SMYD4	0.22355	0.19484	0.32589	0.18669	-0.048855	0.28511	0.16319	0.13266	0.02573	0.16348	0.79272	0.0067105	0.80065	0.0001514
25946	ZNF385A	-0.17964	-0.24283	-0.20359	-0.38266	-0.16912	-0.15276	0.3802	0.098503	0.26529	0.0079997	0.37477	0.24276	-0.744	0.00015304
80153	EDC3	0.15125	0.31768	0.18109	0.24418	0.30231	0.039079	0.34141	0.0072529	0.28701	0.054193	0.086816	0.72511	0.7475	0.00015755
9308	CD83	0.31863	0.58557	0.14627	0.33654	0.61157	0.5642	0.25539	0.031161	0.63882	0.1661	0.14545	0.035439	0.74249	0.00015845
117143	TADA1	0.21312	0.22844	0.32159	0.268	-0.014753	0.35407	0.25422	0.1456	0.088331	0.088688	0.95062	0.019787	0.74274	0.00015868
10808	HSPH1	0.10832	0.39806	0.49124	0.42072	0.83652	0.50768	0.77032	0.028742	0.016381	0.0052182	0.00029059	0.0027244	1.2341	0.00015926
8925	HERC1	0.17436	0.30551	0.29266	0.31626	0.35369	0.068662	0.34019	0.0066422	0.030023	0.0073727	0.0068536	0.63773	1.0216	0.00015973
79887	PLBD1	-0.30251	-0.39609	-0.46845	-0.49382	-1.0638	-0.7749	0.35483	0.030472	0.024231	0.010111	1.4052e-05	2.3004e-05	-1.4646	0.00016652
4709	NDUFB3	-0.31637	-0.25791	-0.054876	-0.13936	-0.35612	-0.36691	0.059813	0.027466	0.70433	0.24701	0.0084821	0.0015118	-0.96126	0.00017056
5295	PIK3R1	0.11927	0.16875	0.45994	0.42981	248.83	1.1595	0.5946	0.50552	0.074134	0.026692	0.33076	0.0021546	0.7888	0.00017337
7716	VEZF1	0.036225	0.12963	0.13663	0.13561	0.08772	0.17444	0.81096	0.079086	0.14028	0.087131	0.33692	0.01031	0.73936	0.00017366
383	ARG1	-0.15996	-0.97584	-0.7897	-0.48485	-0.41617	-0.99987	0.82428	0.018398	0.081217	0.28285	0.37216	0.014918	-0.74057	0.0001745
5007	OSBP	0.02065	0.1745	0.12579	0.17517	0.24178	0.14851	0.90508	0.02742	0.22628	0.03398	0.013204	0.028113	0.83621	0.00017798
10205	MPZL2	-0.052655	-0.31547	-0.27228	-0.33557	-0.572	-0.24913	0.8341	0.069045	0.16373	0.072396	0.013463	0.11287	-0.74159	0.00017799
22928	SEPHS2	-0.25463	-0.27865	-0.20074	-0.24619	0.0099879	-0.093891	0.06137	0.014864	0.17599	0.046709	0.949	0.41288	-0.7746	0.0001822
221504	ZBTB9	0.17892	0.37588	0.39753	0.29698	0.54215	0.56166	0.38661	0.0060997	0.020482	0.050523	4.9321e-05	3.8014e-06	1.4964	0.0001845
8804	CREG1	-0.39471	-0.13064	-0.38152	-0.40476	-0.041867	-0.18323	0.07236	0.49592	0.056319	0.023119	0.82895	0.21839	-0.73762	0.00018529
55031	USP47	0.2799	0.34004	0.34354	0.57324	0.66343	0.49789	0.1297	0.057792	0.1287	0.0014147	5.7971e-06	0.00017158	1.4578	0.00018529
29920	PYCR2	0.1523	0.17993	0.2212	0.071868	0.019779	0.24388	0.26766	0.045921	0.040341	0.48549	0.90275	0.0037358	0.7772	0.00018551
54897	CASZ1	-0.14726	-0.16678	-0.28009	-0.20861	0.054945	-0.20189	0.25929	0.065506	0.010017	0.02779	0.73214	0.011986	-0.88899	0.00018698
84135	UTP15	0.14235	0.3471	0.27743	0.34559	0.22176	0.57144	0.52186	0.13034	0.32005	0.13929	0.12683	0.00023021	0.81679	0.00018698
152926	PPM1K	0.18588	0.3278	0.25329	0.28921	0.42114	0.54592	0.29445	0.0056335	0.068159	0.020017	0.0041251	3.5002e-08	1.4974	0.00019724
64770	CCDC14	0.0024637	0.28953	0.28054	0.332	0.34686	0.29158	0.99376	0.029705	0.059791	0.013281	0.017675	0.0065727	0.96164	0.00019951
54331	GNG2	0.19659	0.21842	0.22106	0.074551	0.41417	0.30431	0.26876	0.066633	0.12682	0.60768	0.0055506	0.0051967	0.85562	0.00020189
26301	GBGT1	-0.23358	-0.45079	-0.36923	-0.35928	-0.86585	-0.49664	0.43675	0.016903	0.096456	0.075189	8.8483e-05	0.0015099	-1.1379	0.00020773
83853	ROPN1L	-0.027168	-0.58506	-0.57821	-0.56692	-0.41358	-0.69105	0.95669	0.0085489	0.015196	0.016251	0.2755	0.0014986	-1.0105	0.00020773
2323	FLT3LG	0.23205	0.33544	0.41497	0.29104	-0.091636	0.33919	0.27493	0.017942	0.013431	0.059925	0.68146	0.013923	0.88391	0.00020773
1727	CYB5R3	-0.062826	-0.219	-0.31181	-0.26722	-0.020439	-0.25386	0.79889	0.091924	0.03146	0.048643	0.89681	0.031949	-0.73294	0.00020773
55356	SLC22A15	-0.0916	-0.32555	-0.27057	-0.2206	-0.36602	-0.45624	0.72218	0.018832	0.12021	0.15611	0.062367	0.00011429	-0.95585	0.00020773
9958	USP15	-0.11667	-0.22755	-0.10893	-0.26309	-0.26779	-0.33502	0.47396	0.020867	0.39559	0.0096342	0.002691	6.7782e-05	-1.1541	0.00020913
7064	THOP1	0.17025	0.34328	0.20762	0.1994	0.1086	0.26818	0.35052	0.024908	0.27552	0.23732	0.5482	0.024746	0.72846	0.00021001
8874	ARHGEF7	0.19528	0.28716	0.31281	0.35276	0.64346	0.41643	0.31873	0.025457	0.021757	0.0054037	2.1284e-06	0.00045913	1.4397	0.00021301
152007	GLIPR2	-0.19545	-0.1982	-0.29355	-0.33137	-0.55885	-0.44736	0.29527	0.080607	0.018241	0.0040936	5.3552e-05	1.0787e-06	-1.5691	0.00021542
10194	TSHZ1	0.41471	0.42301	0.84229	0.47148	301	0.90867	0.44312	0.053201	0.0028724	0.10623	0.33076	5.3548e-05	1.0866	0.00021542
8731	RNMT	0.073322	0.13846	0.38119	0.26825	0.23647	0.27277	0.73926	0.2446	0.0050477	0.024426	0.20245	0.005264	0.91905	0.00021979
84313	VPS25	-0.19304	-0.24605	-0.014239	-0.14133	-0.18914	-0.19498	0.066251	0.001077	0.91089	0.090048	0.036385	0.0040945	-1.0327	0.0002208
84527	ZNF559	0.27708	0.2527	0.47945	0.3978	0.027557	0.5391	0.2082	0.11056	0.0086759	0.02112	0.9327	8.1578e-05	1.0445	0.0002239
8553	BHLHE40	0.45877	0.28452	0.51396	0.37189	0.67269	0.074281	0.070142	0.14209	0.017007	0.064772	0.011112	0.7199	0.89703	0.00022547
317649	EIF4E3	-0.36961	-0.63791	-0.43536	-0.64064	-0.88145	-0.32804	0.19571	0.00056753	0.024343	0.00067685	9.029e-06	0.14517	-1.5177	0.00022831
55153	SDAD1	0.061346	0.317	0.3476	0.29942	0.062426	0.28145	0.8038	0.004858	0.014053	0.016338	0.70369	0.018672	0.93472	0.00023054
64061	TSPYL2	0.16099	0.43758	0.32279	0.43714	0.82511	0.3598	0.32409	0.017875	0.19026	0.0326	7.7491e-05	0.033017	1.0507	0.00023086
7084	TK2	-0.13625	-0.17486	-0.31208	-0.24664	-0.28941	-0.43069	0.5362	0.239	0.056161	0.099707	0.16454	9.2861e-05	-0.9003	0.00023327
919	CD247	0.26502	0.41901	0.50655	0.50188	0.16602	0.73394	0.34299	0.022714	0.014551	0.0085995	0.36055	3.4871e-07	1.2811	0.00023453
57118	CAMK1D	0.11068	0.2787	0.37248	0.32027	0.31079	0.28004	0.71769	0.10925	0.060303	0.093927	0.18086	0.097634	0.72392	0.00023453
10542	LAMTOR5	-0.08371	-0.22249	-0.083706	-0.086042	-0.093192	-0.14369	0.52988	0.0032675	0.41267	0.3113	0.318	0.046082	-0.72585	0.0002374
830	CAPZA2	-0.21694	-0.15681	-0.14953	-0.089796	-0.10058	-0.12558	0.074204	0.081543	0.14986	0.36731	0.39127	0.15031	-0.72163	0.00024071
3609	ILF3	0.040544	0.33827	0.23555	0.26366	0.30956	0.35688	0.84353	0.0013651	0.07234	0.014752	0.0015453	0.00011389	1.2811	0.00024374
10664	CTCF	0.10897	0.17896	0.21075	0.12111	0.091398	0.28853	0.38989	0.026063	0.035933	0.17532	0.36085	1.3572e-05	1.0192	0.00024393
4712	NDUFB6	-0.21518	-0.2561	-0.023066	-0.16274	-0.13839	-0.27499	0.097605	0.0068054	0.88042	0.11641	0.27254	0.00092067	-0.90355	0.00024653
9935	MAFB	-0.39593	-0.33344	-0.58522	-0.54665	0.10833	-0.43388	0.097928	0.063959	0.004634	0.0026878	0.73705	0.0084606	-1.0589	0.00024834
23368	PPP1R13B	0.16363	0.57782	0.20588	0.56786	0.40839	0.62941	0.50007	0.0014503	0.36865	0.0015732	0.014235	7.3321e-06	1.3407	0.00025509
4172	MCM3	0.18349	0.29654	0.33605	0.26156	0.019421	0.4469	0.31573	0.023482	0.024185	0.057557	0.93674	4.7182e-05	1.0108	0.00026103
53347	UBASH3A	0.51905	0.56083	0.63065	0.44141	0.16475	0.91206	0.04519	0.0060396	0.0064476	0.032513	0.63946	3.9196e-08	1.4339	0.00026363
5830	PEX5	0.039283	0.21007	0.15564	0.14994	0.15606	0.17948	0.8407	0.021563	0.17432	0.13344	0.22928	0.050564	0.71951	0.00026363
57472	CNOT6	0.010506	0.2397	0.21235	0.23613	0.28126	0.29026	0.95999	0.011429	0.065494	0.02112	0.018048	0.00029577	1.0694	0.00026434
26010	SPATS2L	-0.76247	-0.52274	-0.88044	-0.72497	-0.59786	-0.02796	0.077251	0.17691	0.046699	0.06953	0.16779	0.94795	-0.73186	0.00026434
5110	PCMT1	-0.21843	-0.16177	-0.10247	-0.13183	-0.089005	-0.30633	0.074948	0.050134	0.31876	0.15306	0.56233	4.2701e-05	-0.93682	0.00026858
5051	PAFAH2	0.075848	0.33627	0.35352	0.32001	0.47731	0.49842	0.76221	0.013827	0.025895	0.02046	0.0021168	5.6139e-06	1.3166	0.00026997
5569	PKIA	0.31301	0.044789	0.28145	0.34653	0.33373	0.2405	0.12262	0.81655	0.082577	0.039751	0.18774	0.14462	0.71927	0.0002702
132321	C4orf33	-0.22957	-0.55586	-0.21728	-0.27044	-0.42657	-0.21625	0.31889	0.00035606	0.3216	0.10162	0.11288	0.16823	-0.89516	0.00027281
8764	TNFRSF14	-0.32596	-0.048139	-0.26534	-0.17053	-0.35595	-0.21169	0.0059963	0.64489	0.011545	0.058029	0.0019023	0.010204	-1.2172	0.00027816
9637	FEZ2	-0.062331	-0.21413	-0.093037	-0.1558	-0.15826	-0.21221	0.73379	0.021176	0.47323	0.10548	0.25208	0.021867	-0.71671	0.00028147
10978	CLP1	-0.087547	-0.26834	-0.20025	-0.24579	-0.036066	-0.13863	0.58508	0.0031978	0.049288	0.0096778	0.83854	0.14643	-0.86755	0.0002832
138151	NACC2	-0.15932	-0.27395	-0.47033	-0.42139	-0.71525	-0.59532	0.51473	0.072568	0.0075379	0.0076435	0.00013083	3.8295e-06	-1.4921	0.00029126
23002	DAAM1	0.25556	0.14108	0.26586	0.13092	0.31074	0.10921	0.09153	0.28363	0.056161	0.3499	0.060586	0.30356	0.71577	0.00029126
3429	IFI27	-1.0229	-0.34914	-0.98487	-1.3071	-2.1252	-1.6375	0.33563	0.6817	0.27251	0.076474	0.035818	0.013529	-0.71755	0.00029155
10989	IMMT	0.26635	0.07531	0.20025	0.17216	0.31054	0.15591	0.036309	0.48735	0.082575	0.095998	0.0016006	0.099965	0.91893	0.00029484
1235	CCR6	0.12433	0.45768	0.57026	0.46054	1.0807	0.8092	0.705	0.010932	0.0014846	0.034409	0.0001564	6.9241e-05	1.4612	0.00029837
6047	RNF4	0.16159	0.19332	0.18604	0.084093	0.2007	0.33854	0.20512	0.025475	0.074979	0.40926	0.11615	1.0139e-05	1.0404	0.00029837
2534	FYN	0.25686	0.34703	0.23885	0.28585	0.59873	0.5494	0.15529	0.0052035	0.12627	0.041628	7.7904e-05	1.7375e-07	1.5683	0.00030004
6883	TAF12	-0.20476	-0.20749	-0.088654	-0.21414	0.052849	-0.15998	0.10743	0.029322	0.47062	0.028243	0.73929	0.075351	-0.74727	0.00030133
144402	CPNE8	-0.23668	-0.28301	-0.12325	-0.35564	-0.63796	-0.5135	0.18322	0.04406	0.50066	0.013281	0.00075319	2.9429e-05	-1.216	0.000302
9129	PRPF3	0.097392	0.18997	0.047082	0.1686	0.035757	0.16131	0.45008	0.016933	0.69948	0.047329	0.72609	0.032586	0.71276	0.00030742
6402	SELL	-0.14224	-0.46662	-0.3928	-0.54333	-0.86503	-0.6231	0.68599	0.012587	0.052702	0.0038501	7.8068e-05	3.9888e-05	-1.4032	0.00030938
1774	DNASE1L1	-0.10585	-0.20676	-0.25816	-0.23334	-0.46769	-0.22051	0.43547	0.076777	0.063896	0.055578	0.00012587	0.030628	-0.9971	0.00030938
9538	EI24	0.084553	0.10461	0.2279	0.083849	0.12826	0.22352	0.55236	0.27557	0.035336	0.41692	0.26629	0.0052733	0.71368	0.00030982
10099	TSPAN3	0.055208	0.26741	0.23382	0.33242	0.095543	0.2465	0.84226	0.062906	0.18794	0.023384	0.68297	0.034187	0.7122	0.00030982
10437	IFI30	-0.51767	-0.48315	-0.58572	-0.51804	-0.10183	-0.047555	0.014398	0.0031534	0.0011664	0.0029825	0.56218	0.51009	-1.217	0.00031036
30000	TNPO2	0.12338	0.23628	0.13422	0.14662	0.33877	0.38291	0.45529	0.024066	0.26758	0.18315	0.017496	4.957e-05	0.99902	0.00031036
26509	MYOF	-0.54796	-0.54147	-0.82545	-0.79943	0.14617	-0.51711	0.050839	0.024133	0.0013873	0.0012964	0.71121	0.01027	-1.1853	0.00031036
4001	LMNB1	-0.29206	-0.65973	-0.8156	-0.82599	-0.10789	-0.86635	0.34019	0.0049524	0.0013914	0.00048181	0.70189	1.6458e-06	-1.4701	0.00031283
10855	HPSE	-0.097702	-0.62671	-0.71925	-0.63226	-0.31296	-0.75279	0.81313	0.0022098	0.0021633	0.0029825	0.25882	1.1072e-05	-1.3531	0.0003137
10226	PLIN3	-0.046844	-0.27145	-0.29459	-0.35113	-0.11159	-0.33562	0.85034	0.024764	0.030638	0.0019319	0.47089	0.0017724	-1.0108	0.00031542
10245	TIMM17B	-0.18574	-0.15328	-0.088445	-0.17763	-0.067417	-0.23509	0.20487	0.15009	0.54955	0.12263	0.72103	0.0037523	-0.71068	0.00031577
57680	CHD8	0.068559	0.16918	0.20637	0.16086	0.19065	0.076997	0.69004	0.073253	0.04977	0.11848	0.043936	0.38814	0.71135	0.00031998
6237	RRAS	-0.71484	-0.23513	-0.76186	-0.59652	-1.3698	-0.79172	0.017045	0.32229	0.0017154	0.0055645	9.1877e-07	1.5937e-05	-1.7989	0.00032243
91694	LONRF1	-0.090591	-0.20175	-0.30177	-0.23721	-0.18358	-0.31204	0.67509	0.15537	0.083841	0.10602	0.49582	0.021052	-0.70806	0.00032245
6041	RNASEL	-0.021984	-0.32867	-0.26376	-0.31926	-0.16732	-0.30664	0.9283	0.0022098	0.044	0.0056795	0.38192	0.0033334	-1.0164	0.00032637
317781	DDX51	0.2307	0.27537	0.28039	0.30615	0.067347	0.45797	0.14285	0.015021	0.041906	0.010144	0.73187	4.381e-07	1.2355	0.00032867
23450	SF3B3	0.0022088	0.27517	0.3451	0.30245	0.20241	0.20365	0.99223	0.0083271	0.0057315	0.0058338	0.14278	0.014592	1.0477	0.00033671
1347	COX7A2	-0.31556	-0.15866	-0.053663	-0.17952	-0.22242	-0.28476	0.012735	0.11334	0.65177	0.048628	0.0079099	4.2236e-05	-1.1684	0.00033976
23673	STX12	0.0046499	-0.22626	-0.1904	-0.21464	-0.13361	-0.19511	0.98046	0.0057998	0.065243	0.011035	0.21229	0.0094674	-0.92593	0.0003433
9961	MVP	-0.21371	-0.2679	-0.36809	-0.37862	-0.70016	-0.42624	0.30868	0.037257	0.016294	0.0034233	9.8249e-07	0.00035021	-1.4889	0.0003433
481	ATP1B1	-0.088265	-0.23777	-0.31304	-0.3518	-0.16007	-0.44001	0.66187	0.2085	0.13605	0.064873	0.59046	0.00063229	-0.7665	0.00034913
84277	DNAJC30	0.27101	0.41646	0.35334	0.61166	0.14422	0.2419	0.39239	0.18619	0.26626	0.018784	0.45799	0.12645	0.70329	0.00034916
64400	AKTIP	0.40886	0.11267	0.2715	0.32517	0.21283	0.12081	0.014188	0.45067	0.047659	0.02391	0.32287	0.41451	0.83703	0.0003495
55900	ZNF302	0.14964	0.27732	0.28712	0.36338	0.023408	0.41629	0.22847	0.011583	0.02882	0.0013824	0.89542	2.7432e-06	1.2549	0.00035218
684	BST2	-0.61951	-0.41445	-0.38813	-0.49401	-1.011	-0.18768	0.014794	0.024593	0.063842	0.011761	1.8371e-05	0.30348	-1.2618	0.00035689
10038	PARP2	0.10987	0.21424	0.38842	0.37758	0.047392	0.31066	0.53016	0.23592	0.057963	0.040426	0.76753	0.065284	0.70343	0.00035689
4907	NT5E	0.22854	0.34394	0.44473	0.36575	0.69067	0.81776	0.46279	0.17223	0.14531	0.18213	0.02908	7.9341e-05	0.91819	0.00035983
6482	ST3GAL1	0.12644	0.16842	0.13481	0.16637	0.18433	0.22191	0.41056	0.16327	0.28629	0.19162	0.12389	0.028214	0.70194	0.00035983
23360	FNBP4	0.013122	0.34323	0.32557	0.35702	0.40272	0.44073	0.96303	0.0084304	0.027207	0.0071232	0.012789	3.1479e-05	1.2363	0.00036543
9332	CD163	-0.23719	-0.38184	-0.3223	-0.31226	-1.0572	-0.51473	0.49655	0.095346	0.18902	0.20156	0.0010594	0.022317	-0.82971	0.00037494
430	ASCL2	-0.41016	-0.22263	-0.30586	-0.26782	-0.61515	-0.14324	0.027487	0.15133	0.040481	0.075036	0.00039585	0.33138	-1.023	0.00037514
489	ATP2A3	0.24887	0.11096	0.11267	0.21467	0.29808	0.11297	0.080947	0.38212	0.46743	0.054039	0.036235	0.31209	0.70314	0.00037919
1454	CSNK1E	0.056402	0.27023	0.31965	0.20906	0.052117	0.33537	0.81802	0.067951	0.050742	0.19277	0.7325	0.0043387	0.72833	0.00040196
1628	DBP	0.5032	0.22222	0.65087	0.54525	0.012622	0.75048	0.031108	0.33929	0.013103	0.02023	0.97324	0.00021647	1.0432	0.00040323
57161	PELI2	-0.03101	-0.21126	-0.17299	-0.19886	-0.25108	-0.31317	0.88453	0.026012	0.15435	0.05289	0.067186	0.00017404	-0.94236	0.0004033
55198	APPL2	0.26757	0.16276	0.12047	0.11164	0.3972	0.2515	0.12631	0.16618	0.45658	0.41506	0.023014	0.065263	0.70025	0.0004033
116369	SLC26A8	-0.40599	-0.66451	-1.1639	-1.0652	-0.2652	-1.0134	0.34019	0.049945	0.00035774	0.00056486	0.65687	0.00047581	-1.2878	0.00040445
23780	APOL2	-0.61884	-0.63877	-0.70887	-0.6604	-0.13268	-0.17123	0.0096645	0.00067531	0.0011174	0.00085451	0.65539	0.42214	-1.3481	0.00040852
131583	FAM43A	0.12519	0.37122	0.25956	0.338	0.65434	0.59405	0.63386	0.016302	0.18525	0.031144	0.0024278	1.6716e-05	1.1787	0.00040992
8522	GAS7	-0.22115	-0.41165	-0.95403	-0.66532	-80.675	-1.0489	0.5108	0.15133	0.0019503	0.0031565	0.53433	0.00066133	-1.0949	0.00041384
23552	CDK20	0.1231	0.11635	0.31999	0.3969	0.48087	0.20779	0.38441	0.59579	0.11432	0.020416	0.053769	0.27587	0.69916	0.00041384
91	ACVR1B	-0.25029	-0.13399	-0.19335	-0.221	-0.15318	-0.05166	0.07822	0.24936	0.13901	0.047801	0.32521	0.66655	-0.69606	0.00042204
10657	KHDRBS1	0.16751	0.12308	0.17313	0.187	0.10077	0.03977	0.18723	0.18101	0.11611	0.048545	0.21455	0.65016	0.69514	0.00042379
83608	C18orf21	-0.080451	-0.25231	-0.093614	-0.1487	-0.07293	-0.20405	0.55645	0.0016379	0.37445	0.09261	0.56121	0.0028957	-0.85723	0.00042526
23484	LEPROTL1	0.27904	0.27885	0.3151	0.30934	0.57517	0.074802	0.11374	0.023144	0.034762	0.013733	8.6758e-05	0.46309	1.1244	0.00042746
10616	RBCK1	-0.24718	-0.31152	-0.27465	-0.46396	-0.67916	-0.37372	0.23399	0.033463	0.10303	0.0013044	2.2639e-06	0.0025403	-1.3886	0.00042771
51460	SFMBT1	0.072817	0.51424	0.45125	0.37119	0.65049	0.61333	0.74881	0.0018741	0.013762	0.031975	0.00033417	1.6242e-06	1.5103	0.00042975
90639	COX19	0.085592	0.23587	0.20363	0.2805	0.013052	0.14358	0.59964	0.01799	0.097352	0.003949	0.93642	0.11737	0.8129	0.00043082
1903	S1PR3	-0.2495	-0.18606	-0.2281	-0.43223	-0.76176	-0.54108	0.3006	0.42043	0.3567	0.030609	0.0038549	0.0021604	-0.89768	0.0004375
54432	YIPF1	-0.055199	-0.20811	-0.28745	-0.23593	-0.28226	-0.11515	0.77686	0.030803	0.009701	0.013281	0.0066156	0.25435	-0.97493	0.00043871
3932	LCK	0.29495	0.35078	0.48332	0.47112	-0.10761	0.51122	0.11374	0.032034	0.0086759	0.002441	0.61745	0.00027393	1.128	0.00043945
7155	TOP2B	0.019263	0.27436	0.28741	0.25701	0.37277	0.26586	0.93533	0.0093972	0.022609	0.021581	0.00060004	0.0036153	1.1541	0.00046838
79650	USB1	0.0018938	-0.29126	-0.37081	-0.32997	-0.33312	-0.43032	0.99618	0.04006	0.02696	0.019005	0.0476	0.00033432	-1.0232	0.00047533
3337	DNAJB1	0.26	0.11291	0.40424	0.16471	0.47398	0.24675	0.20703	0.37877	0.0034812	0.30108	0.036871	0.086309	0.85188	0.00047533
1434	CSE1L	0.03878	0.18652	0.28572	0.17144	0.28266	0.14321	0.85178	0.077216	0.01484	0.12214	0.019549	0.15489	0.79696	0.00047683
83732	RIOK1	0.02119	0.25385	0.2511	0.30711	0.38209	0.39381	0.91583	0.024593	0.07662	0.0088693	0.0045284	9.7462e-05	1.1511	0.00047774
9526	MPDU1	-0.24762	-0.12633	-0.16182	-0.13513	-0.17832	-0.26108	0.11513	0.35809	0.24873	0.34931	0.3736	0.012049	-0.68972	0.00047774
22880	MORC2	0.21665	0.50718	0.49665	0.39037	-0.068708	0.38934	0.31573	0.00063527	0.004471	0.006674	0.78551	0.0041101	1.1446	0.00048138
81606	LBH	0.68108	0.66392	1.0586	0.68473	691.53	3.0424	0.13152	0.059857	0.005431	0.033571	0.33076	6.5449e-08	1.3367	0.00048639
84885	ZDHHC12	-0.079396	-0.43386	-0.28408	-0.4381	-0.34758	-0.55129	0.78187	0.0024035	0.12487	0.0027539	0.11561	6.076e-06	-1.2331	0.00050015
1938	EEF2	0.097093	0.29694	0.18503	0.33599	0.05573	0.3411	0.62433	0.0060618	0.16972	0.0019319	0.65914	0.00032352	1.0323	0.00050822
84306	PDCD2L	-0.0081816	0.40407	0.3655	0.39438	0.13223	0.31954	0.97908	0.031161	0.1137	0.036438	0.5312	0.035891	0.72149	0.00051023
9382	COG1	0.13794	0.17947	0.15587	0.05112	0.30673	0.30205	0.33103	0.14016	0.27204	0.73527	0.059598	0.0032531	0.70614	0.00051589
84269	CHCHD5	-0.1876	-0.21214	-0.052399	-0.15364	-0.15136	-0.13941	0.17167	0.038751	0.70945	0.16367	0.35339	0.096654	-0.68485	0.00051848
4209	MEF2D	1.037	0.61649	1.2176	0.89666	-115.79	0.55781	0.091417	0.03425	0.0062753	0.0030664	0.53433	0.0075879	1.0448	0.00052017
10212	DDX39A	0.14639	0.27022	0.2836	0.20404	0.31739	0.46296	0.44415	0.03679	0.029481	0.1313	0.013865	8.4591e-07	1.2279	0.00052229
23211	ZC3H4	0.25464	0.17997	0.28439	0.20237	0.18359	-0.0049981	0.14786	0.074116	0.059475	0.070442	0.43677	0.96694	0.68666	0.00053181
171546	SPTSSA	-0.30401	-0.093813	-0.3277	-0.16153	-0.40296	-0.15382	0.039892	0.50881	0.016381	0.24287	0.012691	0.20832	-0.86194	0.0005344
54947	LPCAT2	-0.26981	-0.61714	-0.68557	-0.25915	-0.73315	-0.83649	0.54839	0.027289	0.021469	0.46391	0.01377	0.00012791	-1.0382	0.0005344
25855	BRMS1	-0.12463	-0.13826	-0.017657	-0.10813	-0.16794	-0.12024	0.24422	0.066036	0.88609	0.18642	0.016587	0.098442	-0.68804	0.0005344
339324	ZNF260	0.013374	0.32544	0.40211	0.41629	0.57535	0.50617	0.96722	0.052467	0.043008	0.0095533	0.011916	0.00020769	1.0861	0.00053671
10180	RBM6	0.11336	0.054266	0.10632	0.22479	0.24525	0.23818	0.51473	0.6657	0.42341	0.035728	0.083474	0.0088178	0.6876	0.00053671
9581	PREPL	0.19257	0.13812	0.3184	0.34567	0.5809	0.40462	0.22683	0.32933	0.063904	0.0218	0.0014953	4.1288e-06	1.2496	0.00053841
6427	SRSF2	0.0030803	0.28558	0.22436	0.23188	0.26916	0.30929	0.98963	0.0026484	0.054014	0.023854	0.0034959	0.00046492	1.1625	0.00054032
671	BPI	-0.15727	-0.6061	-0.44182	-0.47714	-0.86609	-0.55316	0.78264	0.071026	0.27699	0.19649	0.018039	0.07528	-0.68628	0.00054185
23344	ESYT1	0.21186	0.41805	0.47719	0.44802	-0.086973	0.38936	0.36131	0.0054248	0.0062753	0.0030664	0.7151	0.0042073	1.0662	0.00055625
5631	PRPS1	0.053652	0.19943	0.32252	0.2669	0.25682	0.41076	0.81738	0.072152	0.01396	0.022358	0.010385	1.0707e-05	1.2016	0.0005581
23633	KPNA6	0.034306	0.12531	0.12547	0.10813	0.13933	0.21368	0.83617	0.11683	0.20935	0.21913	0.044641	0.0015602	0.76048	0.00058102
51361	HOOK1	0.09707	0.62863	0.67492	0.68461	0.48436	0.97352	0.80986	0.0087193	0.010666	0.0047976	0.0476	2.796e-07	1.3921	0.00058175
79673	ZNF329	0.29996	0.16963	0.48342	0.37872	0.16956	0.59853	0.12366	0.32685	0.0092099	0.017912	0.47694	3.834e-06	1.1481	0.00058853
2815	GP9	-0.17834	-0.29602	-0.32202	-0.36784	-0.37455	-0.6539	0.69713	0.24009	0.27401	0.13014	0.36131	0.0027509	-0.68073	0.00059603
11160	ERLIN2	-0.15089	-0.186	-0.25843	-0.11178	-0.36714	-0.35183	0.20932	0.10129	0.056362	0.39294	0.0021892	3.568e-05	-1.1057	0.00060311
10155	TRIM28	0.17115	0.15989	0.2746	0.29182	0.34552	0.441	0.34299	0.20017	0.084277	0.010269	0.0022203	1.4564e-06	1.2848	0.00060467
80145	THOC7	-0.21331	-0.18124	-0.047337	-0.16306	-0.34001	-0.18241	0.090951	0.046292	0.70612	0.11248	0.00066624	0.028092	-0.9196	0.00061055
55000	TUG1	0.053791	0.23	0.15308	0.19386	0.021028	0.11078	0.75909	0.0093361	0.1639	0.037209	0.89701	0.19827	0.69725	0.00061136
1108	CHD4	0.12952	0.10604	0.17225	0.15255	0.061956	0.048201	0.24945	0.1696	0.068842	0.061785	0.4822	0.53762	0.67616	0.00062053
29904	EEF2K	-0.017656	0.3242	0.30234	0.23704	0.18679	0.34574	0.95028	0.026077	0.091996	0.12731	0.2062	0.0081431	0.76078	0.00062565
79168	LILRA6	-0.10065	-0.52971	-0.25434	-0.44428	-0.57697	-0.62898	0.75586	0.0016359	0.26106	0.015131	0.0045555	2.2892e-05	-1.2348	0.00062565
49856	WRAP73	0.17587	0.084672	0.15812	0.094173	0.10779	0.12877	0.10882	0.3324	0.11926	0.30957	0.37267	0.098841	0.67502	0.00062645
8237	USP11	0.24014	0.47725	0.18891	0.37432	0.69294	0.36366	0.20103	0.0022247	0.37445	0.015129	6.0208e-06	0.0029652	1.2996	0.00063796
54606	DDX56	0.079074	0.36129	0.27855	0.29947	0.13188	0.4686	0.71837	0.0024972	0.04527	0.012836	0.41085	5.596e-06	1.1608	0.00063796
9039	UBA3	-0.063903	-0.2149	-0.047901	-0.22432	-0.11448	-0.17007	0.70415	0.030448	0.75512	0.024551	0.41038	0.068748	-0.67443	0.0006805
28973	MRPS18B	0.19206	0.20424	0.25262	0.13333	-0.04318	0.28685	0.14721	0.04406	0.04483	0.23321	0.78016	0.00057126	0.86128	0.00069157
114915	EPB41L4A-AS1	0.01493	0.31647	0.3696	0.46615	0.50083	0.30797	0.95999	0.014792	0.020371	0.00056338	0.003368	0.015351	1.2092	0.00069701
54663	WDR74	0.049911	0.38678	0.19256	0.30183	0.42676	0.37955	0.81725	0.0003452	0.16026	0.006674	0.0014901	1.8719e-05	1.3967	0.00069701
56165	TDRD1	0.50239	0.22521	0.30946	0.36987	-0.24605	0.4853	0.091831	0.19717	0.18455	0.043669	0.57966	0.010013	0.75468	0.00070962
23175	LPIN1	0.058721	0.30216	0.33894	0.2591	0.51962	0.31917	0.82879	0.01725	0.024185	0.05246	0.00018106	0.0070152	1.1122	0.0007127
51734	MSRB1	-0.17273	-0.56162	-0.42733	-0.5401	-1.1184	-0.75629	0.66234	0.0038576	0.043665	0.0062699	3.4414e-06	5.739e-05	-1.5085	0.00072226
9519	TBPL1	-0.075833	-0.25051	-0.17516	-0.19984	-0.078046	-0.058829	0.66256	0.0066486	0.14175	0.049475	0.55506	0.56148	-0.68984	0.00072262
820	CAMP	-0.28617	-0.37801	-0.44282	-0.54382	-1.0331	-0.40954	0.58763	0.23101	0.21188	0.11198	0.0070252	0.21092	-0.67359	0.00072262
22916	NCBP2	-0.0029688	0.16073	0.20823	0.11588	0.13275	0.19177	0.988	0.076913	0.048832	0.25663	0.26373	0.018548	0.68298	0.00072423
6904	TBCD	0.058659	0.23439	0.27012	0.2184	0.13504	0.13066	0.77234	0.05465	0.068143	0.088297	0.47762	0.23555	0.66913	0.0007279
64781	CERK	0.27215	0.043686	0.19872	0.26861	0.43051	0.28943	0.038348	0.73918	0.13019	0.013429	0.00048801	0.0012592	1.145	0.0007483
9681	DEPDC5	0.068957	0.31037	0.10225	0.3559	0.31091	0.29042	0.71251	0.014151	0.55384	0.0035599	0.0046203	0.0051464	1.0172	0.0007483
925	CD8A	0.12945	0.46074	0.29433	0.40302	0.42056	0.27386	0.77073	0.049906	0.29181	0.084091	0.075767	0.22663	0.6687	0.0007483
8760	CDS2	-0.13699	-0.27805	-0.37466	-0.30723	-0.045328	-0.43998	0.52113	0.034975	0.010789	0.016106	0.75186	1.2143e-05	-1.0909	0.00075181
55769	ZNF83	0.29423	0.2822	0.47559	0.238	-0.084669	0.43072	0.2426	0.1494	0.022483	0.23474	0.72978	0.01103	0.73906	0.0007677
171586	ABHD3	-0.065307	-0.22983	-0.22027	-0.35663	-0.50292	-0.23638	0.79646	0.074492	0.15832	0.0039348	0.0018547	0.049723	-0.95349	0.00078273
25977	NECAP1	-0.067336	-0.15053	-0.18884	-0.17065	-0.17981	-0.046022	0.67149	0.085125	0.064083	0.063389	0.14065	0.6334	-0.66718	0.00078349
84128	WDR75	0.01507	0.27361	0.29311	0.36179	0.26915	0.40292	0.95492	0.025539	0.035952	0.0031528	0.07615	2.3697e-05	1.1562	0.00078601
51317	PHF21A	-0.0075173	-0.21204	-0.33478	-0.20425	-0.19451	-0.30904	0.97471	0.040003	0.0050569	0.061431	0.091109	0.00057796	-1.0161	0.00079933
1666	DECR1	-0.13459	-0.30432	-0.23644	-0.25457	-0.6114	-0.45179	0.50499	0.0060618	0.088853	0.03344	1.662e-05	6.6948e-06	-1.4426	0.00079933
948	CD36	-0.43914	-0.36989	-0.48866	-0.62895	-1.3013	-0.55089	0.21107	0.10519	0.042992	0.0038606	2.2507e-06	0.014691	-1.2726	0.00080273
79088	ZNF426	0.026365	0.35357	0.15694	0.25286	0.29288	0.42797	0.91257	0.015213	0.37946	0.10584	0.15684	0.0019267	0.78968	0.00080681
6477	SIAH1	0.017156	0.097943	0.17974	0.23916	0.24708	0.23434	0.93529	0.36907	0.16308	0.024124	0.060847	0.021675	0.71446	0.00081078
84765	ZNF577	0.34381	0.18243	0.10944	0.30007	0.25658	0.31109	0.11759	0.28192	0.63162	0.083848	0.40586	0.069759	0.66247	0.00082141
1385	CREB1	0.57431	0.30825	0.20971	0.21646	-56.004	0.55947	0.045324	0.073548	0.17174	0.11764	0.53433	0.013353	0.77673	0.00082212
10420	TESK2	-0.072809	-0.34873	-0.27927	-0.22333	-0.47533	-0.31346	0.7365	0.0054248	0.074649	0.11943	0.00021471	0.0072157	-1.073	0.00082238
8111	GPR68	0.28879	0.084746	0.39696	0.30952	0.44948	0.49402	0.33452	0.76142	0.16053	0.22423	0.15431	0.0017474	0.69993	0.00082559
10421	CD2BP2	-0.15796	-0.10907	-0.11248	-0.13308	0.0044561	-0.10662	0.13097	0.18881	0.23494	0.1002	0.97382	0.10432	-0.66206	0.00082559
5334	PLCL1	0.18089	0.38144	0.34405	0.52996	-0.11169	0.20365	0.12707	0.12635	0.23956	0.037107	0.73317	0.25863	0.66382	0.00082848
132299	OCIAD2	0.035937	0.32337	0.46301	0.47866	0.59016	0.59925	0.91265	0.030385	0.010154	0.0030664	0.0013127	3.5299e-06	1.4235	0.00084435
53	ACP2	-0.11048	-0.38153	-0.53431	-0.39928	-0.06776	-0.59727	0.60355	0.096218	0.046982	0.067236	0.82588	0.00019769	-0.85459	0.00085004
4088	SMAD3	0.091621	0.36245	0.31828	0.2748	0.61637	0.21812	0.7382	0.0095135	0.058546	0.063023	0.00049988	0.12328	0.96885	0.00088365
9793	CKAP5	0.064915	0.19609	0.085569	0.13771	0.10569	0.14617	0.66923	0.022053	0.45344	0.14571	0.38876	0.069955	0.65938	0.00088365
148223	C19orf25	0.14192	0.12055	0.10919	0.22378	0.067307	0.14325	0.32413	0.24382	0.41022	0.017886	0.66149	0.12801	0.65873	0.00088991
9531	BAG3	0.16594	0.39362	0.35193	0.2211	0.46039	0.051931	0.43749	0.004394	0.041162	0.13511	0.021854	0.75223	0.83909	0.00089732
51267	CLEC1A	-0.073266	-0.519	-0.45204	-0.67593	-0.50396	-0.73496	0.80059	0.016806	0.10178	0.0017133	0.17642	7.8217e-06	-1.1668	0.00090545
5583	PRKCH	0.23722	0.35357	0.48254	0.49415	0.1086	0.6855	0.34019	0.02879	0.008646	0.0027597	0.45438	5.2099e-08	1.3758	0.00090991
4924	NUCB1	-0.11183	-0.21979	-0.41817	-0.31134	-0.54435	-0.43336	0.61515	0.093435	0.0011174	0.015856	6.1597e-05	9.1722e-06	-1.54	0.00091185
3800	KIF5C	0.24821	0.25719	0.67651	0.30978	0.61618	0.22417	0.3571	0.33156	0.016507	0.26407	0.012758	0.32599	0.73109	0.0009126
9644	SH3PXD2A	0.022637	0.24678	0.29456	0.18359	0.37408	0.36758	0.9385	0.098045	0.10258	0.24902	0.065052	0.0020618	0.76433	0.0009126
10153	CEBPZ	-0.013073	0.25395	0.32725	0.29694	0.40262	0.36947	0.95999	0.02163	0.015432	0.011824	0.0048551	0.00011205	1.1948	0.0009146
683	BST1	-0.26178	-0.69504	-0.47118	-0.62574	-1.3508	-0.78431	0.52334	0.0032857	0.054306	0.011272	9.3456e-07	7.1351e-05	-1.507	0.00091823
79932	KIAA0319L	-0.10964	-0.23599	-0.043494	-0.30134	-0.47751	-0.31864	0.66531	0.10534	0.82992	0.053394	0.023424	0.020693	-0.70936	0.00091823
55284	UBE2W	-0.17643	-0.055635	-0.13467	-0.12668	-0.11753	-0.28166	0.13142	0.65538	0.31599	0.27882	0.48847	0.0023206	-0.66596	0.00093318
58484	NLRC4	-0.1758	-0.49267	-0.63987	-0.47718	-0.023264	-0.59576	0.53583	0.005933	0.0012191	0.0099362	0.944	8.6498e-05	-1.1846	0.00094035
7514	XPO1	0.14035	0.12085	0.22471	0.18664	0.013832	0.21293	0.41528	0.28397	0.086276	0.11	0.94684	0.040232	0.65577	0.00094634
64231	MS4A6A	-0.49644	-0.35487	-0.38755	-0.37656	-1.0549	-0.32468	0.062908	0.043354	0.037198	0.046164	1.0469e-06	0.057663	-1.2289	0.00096
163081	ZNF567	0.17812	0.61636	0.40437	0.49919	0.37647	0.84188	0.38726	0.0016922	0.079449	0.018271	0.041639	4.507e-09	1.4902	0.00096704
7264	TSTA3	-0.27937	-0.46543	-0.293	-0.30871	-0.6838	-0.40162	0.4088	0.032409	0.2946	0.22994	0.00039056	0.0024395	-0.96425	0.00096926
5504	PPP1R2	0.018148	0.34676	0.29567	0.3404	0.12761	0.28258	0.94119	0.00090695	0.01873	0.0030073	0.46112	0.0075362	1.0706	0.00097032
5476	CTSA	-0.169	-0.24026	-0.21936	-0.28525	-0.58554	-0.20645	0.48714	0.10019	0.22954	0.046471	0.00047803	0.13585	-0.84098	0.00097032
25831	HECTD1	0.052916	0.10811	0.15428	0.12825	0.24688	0.078977	0.73177	0.19784	0.11743	0.14161	0.007697	0.29893	0.65841	0.00098699
91543	RSAD2	-0.94955	-0.8016	-1.2863	-1.2573	-0.59868	-0.061661	0.094184	0.071441	0.0094625	0.0042726	0.34795	0.90142	-0.91355	0.00098831
64422	ATG3	-0.31551	-0.38451	-0.29853	-0.30273	-0.16499	-0.0062502	0.025312	0.00083201	0.027164	0.013175	0.33819	0.95909	-1.0424	0.00098869
22926	ATF6	-0.20052	-0.26862	-0.34843	-0.33884	0.008025	-0.41712	0.25859	0.030365	0.011934	0.0042868	0.95584	3.6887e-06	-1.1785	0.00098869
54834	GDAP2	-0.089962	-0.34222	-0.30573	-0.28541	0.02826	-0.28925	0.5653	0.0012007	0.012141	0.011699	0.85521	0.0016507	-1.0484	0.00098869
55217	TMLHE	-0.13251	-0.37195	-0.46724	-0.084006	-0.41971	-0.3328	0.49745	0.010672	0.0019263	0.62842	0.079427	0.012262	-0.9757	0.00099732
9497	SLC4A7	0.073918	0.51141	0.49512	0.40594	0.38592	0.69921	0.8262	0.00074334	0.0020314	0.014042	0.070765	9.4743e-08	1.5275	0.00099808
6141	RPL18	0.070303	0.25586	0.27047	0.26651	0.048817	0.32527	0.68791	0.0055004	0.016619	0.0064713	0.73869	1.2456e-05	1.1457	0.00099808
124222	PAQR4	-0.31436	-0.29127	-0.26802	-0.2212	-0.93392	-0.32638	0.14483	0.14209	0.241	0.26192	0.00050431	0.11901	-0.81766	0.0010029
133619	PRRC1	0.13749	0.052084	0.19456	0.0987	0.13783	0.22345	0.32964	0.65597	0.10217	0.38186	0.26775	0.0061141	0.65417	0.00102
196528	ARID2	0.13708	0.13135	0.084569	0.12343	0.18349	0.30647	0.28795	0.17956	0.48083	0.25486	0.1118	0.00012228	0.80964	0.00102
54941	RNF125	0.13289	0.30881	0.25109	0.2977	0.57541	0.50329	0.60259	0.071555	0.16433	0.081794	0.00074573	9.8338e-05	1.0728	0.0010292
3227	HOXC11	-0.036494	-0.49658	-0.43382	-0.33248	-0.43189	-0.61222	0.89542	0.0038077	0.048383	0.082435	0.16525	3.2816e-05	-1.0511	0.0010387
8291	DYSF	-0.070524	-0.51042	-0.63494	-0.63907	-0.91842	-0.96796	0.89328	0.028377	0.016141	0.0069704	0.002732	1.2338e-06	-1.3781	0.0010387
8320	EOMES	0.074632	0.28011	0.39134	0.41283	0.43068	0.56723	0.85026	0.17418	0.088331	0.044454	0.071457	9.67e-05	0.91816	0.0010496
23095	KIF1B	-0.17175	-0.51475	-0.52856	-0.40602	-0.014196	-0.28685	0.49379	0.00061214	0.0046233	0.012928	0.95926	0.056205	-1.0375	0.0010521
6932	TCF7	0.45696	0.61898	0.78859	0.518	-0.25482	0.61214	0.034087	0.01165	0.0049589	0.048514	0.41612	0.0043925	1.036	0.0010556
9093	DNAJA3	0.078264	0.41353	0.19469	0.34332	0.19673	0.38852	0.71833	0.00027961	0.17128	0.0036937	0.22531	9.94e-06	1.2491	0.0010556
26249	KLHL3	0.45479	0.76704	0.53381	0.72412	-0.29676	0.74796	0.12666	0.0013487	0.035708	0.0019359	0.44643	0.0014293	1.1125	0.0010556
6856	SYPL1	0.001525	0.11576	0.11395	0.12318	0.1809	0.1767	0.99376	0.15207	0.2695	0.13251	0.065865	0.019075	0.65287	0.0010619
55080	TAPBPL	-0.26996	-0.2962	-0.38445	-0.41725	-0.64083	-0.05637	0.16495	0.026319	0.01788	0.0037718	0.00022952	0.73174	-1.1506	0.0010644
1982	EIF4G2	0.1194	0.25665	0.074768	0.088387	0.17512	0.10655	0.41208	0.0021969	0.46612	0.36234	0.23535	0.27907	0.67619	0.0010667
79744	ZNF419	0.18054	0.38379	0.23296	0.42611	0.56376	0.67379	0.31365	0.012963	0.23225	0.0036599	0.002218	8.4981e-09	1.548	0.0010805
25776	CBY1	0.13406	0.22169	0.1715	0.30501	-0.089248	0.31799	0.40792	0.11687	0.29327	0.033069	0.71508	0.0047509	0.71595	0.0010805
4005	LMO2	-0.10209	-0.49815	-0.32237	-0.44645	-0.46085	-0.13379	0.73058	0.00064899	0.055242	0.0036937	0.044621	0.38255	-1.0263	0.0010822
200205	IBA57	0.044788	0.22219	0.34346	0.14628	0.44765	0.1706	0.83224	0.14333	0.044939	0.3792	0.023162	0.15871	0.65261	0.0010822
56474	CTPS2	0.074915	0.23738	0.209	0.32438	-0.022714	0.17411	0.68823	0.061899	0.17095	0.01044	0.90975	0.14162	0.68126	0.0010822
23588	KLHDC2	0.094307	0.11882	0.12714	0.17048	0.11193	0.21203	0.5703	0.25471	0.32554	0.10525	0.44156	0.01636	0.64741	0.0010882
65083	NOL6	0.10186	0.26479	0.13334	0.26556	0.068702	0.3745	0.51233	0.017506	0.32402	0.019005	0.73176	7.4287e-05	0.91936	0.0010902
4670	HNRNPM	0.10691	0.31644	0.097267	0.23541	0.17964	0.36756	0.57012	0.0029123	0.55644	0.038835	0.2222	7.7125e-05	0.97731	0.0010987
7259	TSPYL1	0.14003	0.156	0.24852	0.11631	0.22272	0.38799	0.36026	0.094265	0.035131	0.24447	0.11914	2.577e-06	1.0539	0.0010988
81533	ITFG1	-0.13785	-0.18977	-0.31614	-0.24673	-0.34354	-0.057837	0.36291	0.066164	0.0049205	0.014421	0.0019835	0.60954	-1.0276	0.001101
10956	OS9	-0.084016	-0.43158	-0.16443	-0.41621	-0.42851	-0.31255	0.72787	0.00075931	0.32976	0.0018502	0.00014239	0.0001951	-1.4008	0.0011085
23180	RFTN1	0.18866	0.2145	0.23021	0.25625	0.060685	0.46573	0.37991	0.13203	0.16485	0.069399	0.8135	6.9693e-05	0.84251	0.0011105
25942	SIN3A	0.11903	0.13865	0.26183	0.23256	-0.050844	0.24641	0.45877	0.17668	0.019782	0.020244	0.76982	0.0051286	0.81812	0.0011285
2131	EXT1	-0.13776	-0.16234	-0.24897	-0.11328	-0.024389	-0.30751	0.44764	0.21677	0.083759	0.46244	0.91419	0.0040827	-0.64834	0.0011368
10970	CKAP4	-0.1549	-0.3169	-0.26949	-0.098393	-0.17472	-0.39642	0.58813	0.053303	0.17984	0.62576	0.50168	0.0092192	-0.64709	0.0011389
864	RUNX3	0.069535	0.36486	0.33974	0.36266	0.1136	0.52543	0.83275	0.02197	0.066642	0.029304	0.60888	0.00010037	0.93143	0.0011411
57455	REXO1	0.18072	0.18535	0.23486	0.20463	-0.019171	0.33208	0.35921	0.2051	0.17342	0.1738	0.94199	0.017393	0.64559	0.0011414
53829	P2RY13	-0.16281	-0.60463	-0.25968	-0.59713	-1.6141	-0.97115	0.7732	0.0026223	0.29356	0.006023	0.00016462	0.00037344	-1.2636	0.001153
401152	C4orf3	-0.17799	-0.19863	-0.21506	-0.055266	-0.30021	-0.25336	0.18145	0.039622	0.054206	0.6503	0.00026974	0.0012523	-1.0726	0.0011669
23048	FNBP1	0.12713	0.10751	0.11673	0.15616	0.32974	0.17027	0.37752	0.27143	0.32383	0.10271	0.00075142	0.028642	0.80531	0.0011669
84108	PCGF6	0.0039459	0.13801	0.19302	0.21234	0.20499	0.29395	0.98514	0.25154	0.18782	0.092558	0.17543	0.0040754	0.67974	0.0011696
10797	MTHFD2	-0.57015	-0.41215	-0.65335	-0.53143	0.16131	-0.40563	0.0059755	0.016486	0.00031937	0.0025675	0.52842	0.0059664	-1.3307	0.0011713
694	BTG1	0.16977	0.083189	0.33475	0.15319	0.18303	0.3591	0.30419	0.48901	0.0046441	0.18464	0.20467	0.00023193	0.9542	0.0011721
8434	RECK	0.24504	0.14273	0.37064	0.35222	-0.083863	0.42727	0.14786	0.35171	0.036906	0.037779	0.67793	0.0047552	0.79751	0.0011728
55775	TDP1	0.32295	0.10895	0.3085	0.32539	0.27715	0.52797	0.035216	0.4255	0.03395	0.0096342	0.080003	2.9568e-08	1.3865	0.0011748
79895	ATP8B4	-0.38394	-0.059595	-0.19993	-0.23311	-0.34671	-0.42301	0.031696	0.72814	0.2418	0.12058	0.10186	0.00022006	-0.9135	0.0011751
1819	DRG2	0.002447	0.41172	1.0529	0.39041	261.95	0.26128	0.99635	0.07263	0.11618	0.068014	0.33076	0.13569	0.64448	0.0011808
10567	RABAC1	-0.17055	-0.14461	-0.04774	-0.088721	-0.25531	-0.2251	0.267	0.19694	0.75305	0.45838	0.033378	0.014442	-0.64676	0.0011848
8548	BLZF1	0.26745	0.10288	0.024435	0.22445	0.35523	0.15615	0.12691	0.418	0.89171	0.076617	0.031865	0.13642	0.64613	0.0011976
90522	YIF1B	-0.04181	-0.31586	-0.18552	-0.38604	-0.52575	-0.29784	0.86676	0.017054	0.24358	0.0030664	0.00066552	0.0010904	-1.1464	0.001214
2219	FCN1	-0.39663	-0.3146	-0.10761	-0.51261	-0.78119	-0.31038	0.067308	0.052323	0.54955	0.0019319	1.4052e-05	0.017981	-1.2432	0.0012159
255520	ELMOD2	-0.24236	-0.34658	-0.37914	-0.29567	0.15405	-0.27743	0.069675	0.0020849	0.0026179	0.015655	0.39418	0.0060063	-1.1095	0.0012271
54933	RHBDL2	0.27477	0.22149	0.29051	0.31633	0.23699	-0.01652	0.15889	0.1697	0.11096	0.042642	0.37383	0.92446	0.64321	0.0012298
55174	INTS10	0.048868	0.16964	0.07288	0.21089	0.07249	0.088878	0.75776	0.035948	0.51152	0.0099362	0.53433	0.2774	0.65126	0.0012477
7416	VDAC1	0.10686	0.24619	0.13327	0.14703	0.0039983	0.14443	0.5278	0.0090667	0.29964	0.17928	0.98143	0.15196	0.6411	0.0012582
23568	ARL2BP	0.055058	0.31562	0.20523	0.24715	0.099983	0.3513	0.7968	0.0011038	0.099476	0.015628	0.57047	9.2121e-05	1.0517	0.001279
84823	LMNB2	-0.023073	0.1985	0.25836	0.19012	0.23755	0.20308	0.91331	0.060259	0.046377	0.097431	0.02908	0.0083974	0.82689	0.0013087
116064	LRRC58	0.10313	0.1892	0.22854	0.2698	0.11872	0.40326	0.67355	0.25622	0.24481	0.11684	0.67982	0.0074469	0.63848	0.0013256
94081	SFXN1	0.17567	0.12061	0.21331	0.16225	0.1787	0.41351	0.32296	0.47911	0.23864	0.3499	0.32016	0.00054571	0.69452	0.0013273
8602	NOP14	0.16656	0.13279	0.12123	0.16937	0.13669	0.3487	0.26453	0.41159	0.55648	0.29069	0.34479	0.0010245	0.65832	0.0013293
11006	LILRB4	-0.48677	-0.45601	-0.68479	-0.56322	0.058045	-0.17584	0.065472	0.060751	0.0089988	0.021869	0.82171	0.39765	-0.84665	0.0013378
8454	CUL1	-0.354	-0.3138	-0.07704	-0.38011	-0.31679	-0.070625	0.023815	0.012049	0.6759	0.0032964	0.10642	0.59378	-0.92593	0.0013399
4343	MOV10	-0.48322	-0.32955	-0.39627	-0.50064	-0.53244	0.017095	0.021814	0.056829	0.056558	0.0039284	0.0078531	0.92371	-1.041	0.001343
5471	PPAT	-0.022793	0.4704	0.42077	0.35349	0.13201	0.50088	0.94651	0.053954	0.1142	0.11361	0.3854	0.07578	0.63825	0.001359
79811	SLTM	0.076265	0.11926	0.11844	0.18333	0.091934	0.14954	0.62459	0.21681	0.27312	0.058176	0.44769	0.076573	0.6349	0.001359
9414	TJP2	-0.20589	-0.22821	-0.61308	-0.39513	0.049267	-0.31241	0.25347	0.26322	0.0047111	0.035989	0.88079	0.05066	-0.80822	0.0013752
117144	CATSPER1	-0.24487	-0.21968	-0.051798	-0.066037	-0.2178	-0.26018	0.10935	0.077098	0.79462	0.66418	0.2163	0.026409	-0.63768	0.0013798
5165	PDK3	0.048245	-0.45706	-0.38743	-0.37922	-0.21876	-0.32663	0.85702	0.00057687	0.0096579	0.0076964	0.012628	0.0061574	-1.2104	0.0013969
4216	MAP3K4	0.038842	0.2598	0.33505	0.31934	0.55366	0.42285	0.88774	0.052014	0.030323	0.016805	0.00016462	0.00011986	1.2388	0.001418
11213	IRAK3	-0.35302	-0.46736	-0.59237	-0.47156	0.18505	-0.51758	0.13231	0.0064148	0.0020195	0.0090648	0.43582	0.00057614	-1.1331	0.0014183
5771	PTPN2	-0.093279	-0.13811	-0.24562	-0.10276	-0.12522	-0.10463	0.42828	0.18248	0.031288	0.36204	0.34566	0.25535	-0.63383	0.0014209
79188	TMEM43	0.28561	0.13009	0.060548	0.080522	0.10611	0.27641	0.037047	0.14573	0.66837	0.50896	0.52216	0.0057927	0.69998	0.0014217
55731	FAM222B	0.12996	0.16913	0.21781	0.15137	0.2435	-0.0048863	0.38368	0.087975	0.07234	0.1473	0.083086	0.96417	0.6364	0.0014296
23112	TNRC6B	0.052617	0.39576	0.29368	0.24382	0.080781	0.23872	0.80164	0.00020215	0.022561	0.027667	0.53682	0.024454	1.0101	0.0014318
157922	CAMSAP1	0.05249	0.20428	0.2121	0.13841	0.0076714	0.26223	0.7968	0.084887	0.12504	0.27303	0.97381	0.0054942	0.64246	0.0014429
1642	DDB1	0.10432	0.31585	0.1544	0.3138	0.016252	0.1007	0.61028	0.016994	0.31519	0.01675	0.9364	0.35532	0.6626	0.0014443
8519	IFITM1	-0.69599	-0.53609	-0.60457	-0.72297	-0.8429	-0.016763	0.007121	0.0076951	0.0093965	0.00038488	1.3485e-05	0.93816	-1.6124	0.0014628
23580	CDC42EP4	-0.16341	-0.12232	-0.20961	-0.19278	-0.35738	-0.23428	0.52186	0.34955	0.24447	0.083046	0.10465	0.17166	-0.63154	0.0014686
1503	CTPS1	0.098933	0.39034	0.20931	0.37355	0.56185	0.22923	0.68437	0.020136	0.34201	0.018406	0.00086373	0.12685	0.89597	0.0014743
285381	DPH3	-0.29147	-0.41507	-0.29814	-0.37512	0.021536	-0.13151	0.05644	0.00051897	0.030931	0.0025675	0.86867	0.30689	-1.058	0.0014824
5243	ABCB1	0.24711	0.50866	0.55431	0.58961	1.1164	0.87967	0.41403	0.017811	0.040105	0.017238	8.196e-07	8.1032e-07	1.6387	0.0014824
51477	ISYNA1	0.17214	0.19108	0.31731	0.22161	0.051385	0.70871	0.23493	0.33731	0.24078	0.16687	0.89133	0.00047448	0.72086	0.0014875
60487	TRMT11	-0.0012921	0.38696	0.32434	0.36826	0.33072	0.52065	0.99718	0.0065501	0.057963	0.014594	0.057496	9.8867e-06	1.1478	0.0014891
10161	LPAR6	-0.46597	-0.15976	-0.13221	-0.36039	-0.09685	-0.24124	0.015161	0.27684	0.48785	0.0054037	0.72526	0.11589	-0.80926	0.0015055
6117	RPA1	0.40755	0.22564	0.32802	0.16249	-0.024901	0.21118	0.0076246	0.065314	0.019364	0.22044	0.86307	0.085968	0.88108	0.0015107
56342	PPAN	0.0042738	0.25944	0.21901	0.25563	0.28659	0.37357	0.98619	0.06415	0.21639	0.087759	0.10636	0.000649	0.80266	0.0015288
1660	DHX9	0.16342	0.21842	0.060672	0.19309	0.14035	0.019085	0.16514	0.014182	0.66261	0.046692	0.26696	0.8445	0.67377	0.0015409
7982	ST7	0.0081644	-0.2288	-0.27021	-0.42295	-0.27836	-0.29648	0.97471	0.17504	0.17211	0.0092912	0.2068	0.011689	-0.75223	0.0015591
1462	VCAN	-0.14867	-0.40659	-0.25276	-0.24649	-0.70412	-0.54515	0.66007	0.02443	0.25055	0.21426	0.00096438	0.000765	-0.97281	0.0015634
126014	OSCAR	-0.12603	-0.52648	-0.19603	-0.39999	-0.68999	-0.58922	0.66463	0.00027961	0.2804	0.011339	0.00015735	2.824e-06	-1.5114	0.0015704
22929	SEPHS1	0.096578	0.23609	0.23774	0.15613	-0.029868	0.26713	0.5278	0.0076521	0.032136	0.11693	0.81211	0.0007855	0.88084	0.0015704
26985	AP3M1	0.13784	0.1162	0.11609	0.049292	0.056839	0.16536	0.21208	0.15732	0.24557	0.60558	0.66068	0.015969	0.62838	0.0015803
253558	LCLAT1	0.24638	0.33069	0.027978	0.27548	0.30685	0.16057	0.19166	0.067454	0.89946	0.11024	0.15985	0.30193	0.6287	0.0015803
54462	CCSER2	0.19162	0.29319	0.32222	0.2779	0.60666	0.071746	0.34459	0.025893	0.033904	0.045888	0.00032133	0.59108	0.96832	0.0016035
26009	ZZZ3	0.0407	0.22644	0.31751	0.31383	0.017846	0.23158	0.85239	0.050562	0.013238	0.0056795	0.88079	0.01307	0.87464	0.0016281
23353	SUN1	0.053059	0.46771	0.31538	0.33051	0.11151	0.2906	0.83574	0.00022404	0.040184	0.011272	0.55895	0.019825	1.0141	0.0016414
84126	ATRIP	0.10882	0.29829	0.18708	0.17979	-0.063244	0.21946	0.53142	0.021952	0.27458	0.18587	0.73501	0.060876	0.62707	0.0016698
1534	CYB561	-0.42503	-0.31398	-0.45487	-0.39962	-0.16636	-0.0037159	0.01017	0.039846	0.0079669	0.01152	0.36417	0.97853	-1.0029	0.0016789
3192	HNRNPU	0.24033	0.24541	0.2685	0.27392	-0.083422	0.37057	0.10218	0.019573	0.034762	0.015799	0.55227	1.5937e-05	1.0736	0.0016919
23014	FBXO21	0.1012	0.31803	0.26709	0.27782	0.23149	0.48661	0.59696	0.0046754	0.037336	0.014448	0.19792	2.9907e-08	1.332	0.0017025
9361	LONP1	-0.0012588	0.34372	0.31159	0.27577	0.25805	0.41728	0.99672	0.0022237	0.0234	0.021071	0.014357	1.3956e-06	1.3224	0.0017051
51175	TUBE1	0.20907	0.34609	0.39137	0.387	0.54232	0.88833	0.19546	0.03011	0.095443	0.053664	0.063873	5.5756e-09	1.3462	0.0017086
26521	TIMM8B	-0.12032	-0.40711	-0.27273	-0.16684	-0.011102	-0.1249	0.50627	0.0050198	0.17682	0.34556	0.95473	0.27301	-0.62583	0.001724
6775	STAT4	0.24651	0.23443	0.47163	0.39876	0.78678	0.62532	0.35057	0.19118	0.014117	0.026434	3.3565e-06	1.3287e-05	1.4558	0.0017386
10800	CYSLTR1	-0.24861	-0.37501	-0.11364	-0.35021	-0.33355	-0.031982	0.20044	0.0057844	0.53094	0.013319	0.087526	0.83953	-0.79477	0.001749
10181	RBM5	0.016339	0.16435	0.15694	0.14746	0.31513	0.22851	0.92557	0.047595	0.10553	0.098377	0.001283	0.0025146	0.94632	0.0017517
57337	SENP7	0.14321	0.13946	0.040933	0.16756	0.11204	0.10056	0.24776	0.10597	0.76479	0.076331	0.30392	0.24596	0.62137	0.0017779
84967	LSM10	-0.23154	-0.20231	-0.13458	-0.20751	-0.34505	-0.022405	0.066086	0.020867	0.23632	0.035684	0.0009572	0.82734	-0.94116	0.001779
1102	RCBTB2	-0.028776	-0.25	-0.30414	-0.16585	-0.48546	-0.19956	0.91265	0.042434	0.031288	0.25314	0.0081706	0.12734	-0.77829	0.0017814
5954	RCN1	-0.28422	-0.37908	-0.14103	-0.30846	-0.56397	-0.084215	0.075578	0.0015406	0.29861	0.020354	0.00011721	0.52123	-1.1319	0.0017848
91860	CALML4	-0.34736	-0.10181	-0.20844	-0.15466	-0.55257	-0.20574	0.037582	0.4254	0.20802	0.24447	0.0011811	0.12122	-0.83688	0.0017923
374403	TBC1D10C	0.66868	0.86864	0.92334	0.8593	587.91	0.19427	0.29389	0.0018741	0.0047111	0.0016131	0.33076	0.76458	1.0652	0.0017923
10295	BCKDK	-0.17892	-0.026746	-0.2595	-0.18066	-0.2896	-0.32844	0.23399	0.82785	0.025317	0.085793	0.016774	7.4133e-05	-1.0195	0.0017982
7486	WRN	0.05161	0.2546	0.24804	0.33932	0.41338	0.10545	0.8025	0.058737	0.12083	0.014507	0.0045912	0.3931	0.81271	0.0017982
50852	TRAT1	0.025339	0.51251	0.44033	0.37191	0.74807	0.30088	0.94315	0.001783	0.043265	0.047393	0.0015492	0.098947	1.0214	0.0018035
55033	FKBP14	0.33515	0.36054	0.061342	0.2636	0.073345	0.45876	0.04855	0.0080307	0.74556	0.053317	0.66726	2.6682e-05	1.0058	0.0018158
118788	PIK3AP1	-0.069863	-0.61866	-0.48716	-0.41011	-0.14159	-0.31358	0.83574	0.00015459	0.015576	0.019005	0.54302	0.013569	-1.0625	0.0018158
6228	RPS23	0.48769	0.32576	0.72037	0.44167	0.025038	0.63799	0.17361	0.24182	0.015749	0.11609	0.86977	3.191e-05	0.95012	0.0018158
55911	APOBR	-0.10357	-0.2421	-0.08622	-0.34093	-0.34387	-0.41952	0.66187	0.085381	0.63201	0.011272	0.037707	0.00013075	-0.93703	0.0018401
762	CA4	-0.046886	-0.51778	-0.31191	-0.52101	-0.35766	-0.86547	0.9385	0.053683	0.35697	0.074486	0.3797	0.001168	-0.73357	0.0018401
84695	LOXL3	-0.27647	-0.41716	-0.28831	-0.48346	-1.1149	-0.59374	0.20235	0.045466	0.23824	0.023979	1.7375e-06	2.9429e-05	-1.3763	0.0018421
56900	TMEM167B	-0.23791	-0.099874	-0.13896	-0.20294	-0.058591	-0.036061	0.021646	0.24108	0.16051	0.0099362	0.60951	0.69213	-0.76377	0.0018449
54813	KLHL28	0.081419	0.38893	0.18477	0.11313	0.24802	0.33097	0.70544	0.00045859	0.14705	0.34545	0.086222	0.00056719	0.99695	0.0018449
9862	MED24	0.020479	0.33471	0.22656	0.14932	0.18459	0.31928	0.92884	0.0070597	0.16809	0.29135	0.34865	0.0032976	0.75969	0.0018449
3298	HSF2	0.20875	0.49946	0.26557	0.46622	0.083628	0.61125	0.32763	0.00088535	0.15707	0.0052415	0.72061	4.8172e-07	1.2517	0.0018449
9984	THOC1	0.061701	0.22635	0.2606	0.32778	0.4301	0.46939	0.7856	0.065518	0.050374	0.0065544	0.0010775	4.4961e-07	1.3783	0.0018449
10520	ZNF211	0.06832	0.30176	0.17563	0.12984	0.17251	0.32731	0.70407	0.0021679	0.17292	0.24981	0.19195	5.5402e-05	0.96989	0.0018572
4694	NDUFA1	-0.26531	-0.2327	-0.055543	-0.12443	-0.41281	-0.18364	0.051586	0.018799	0.63856	0.19567	0.00014683	0.047735	-0.99164	0.0018795
55705	IPO9	0.096141	0.18162	0.11368	0.1821	-0.0016797	0.21647	0.56971	0.10187	0.41491	0.10709	0.99168	0.02129	0.61873	0.0018909
5937	RBMS1	0.023419	-0.30518	-0.17195	-0.28577	-0.29904	-0.27266	0.91309	0.0028898	0.15732	0.0048713	0.0055502	0.0029295	-1.0908	0.0019051
83999	KREMEN1	-0.29884	-0.6016	-0.62285	-0.53796	-0.011802	-0.8484	0.31161	0.0014766	0.008832	0.003164	0.97069	5.2099e-08	-1.4094	0.0019117
5800	PTPRO	-0.23205	-0.21745	-0.21283	-0.38924	0.035596	-0.099571	0.18475	0.17888	0.27054	0.014206	0.8845	0.53588	-0.62515	0.0019122
51246	SHISA5	-0.06395	-0.22553	-0.28563	-0.38251	-0.52695	-0.21306	0.81636	0.10701	0.064129	0.0029825	0.00067529	0.08874	-1.0043	0.0019122
23020	SNRNP200	0.099719	0.33573	0.17776	0.56034	0.38968	0.53324	0.65946	0.083971	0.49948	0.0023218	0.012308	6.3036e-05	1.0817	0.001929
50856	CLEC4A	-0.43407	-0.20165	-0.46363	-0.21007	-0.81253	-0.61315	0.045197	0.21753	0.0096265	0.2499	5.4249e-06	1.9458e-06	-1.5595	0.0019311
23380	SRGAP2	-0.17566	-0.1423	-0.26207	-0.21241	-0.63559	-0.31438	0.27917	0.32373	0.13254	0.19611	0.00019885	0.012853	-0.89552	0.0019311
6240	RRM1	0.036916	0.26233	0.29308	0.27243	0.58283	0.3887	0.89259	0.026469	0.029598	0.033505	5.2667e-05	0.00011741	1.2703	0.0019469
22920	KIFAP3	0.049874	0.26937	0.31411	0.27447	0.39678	0.13282	0.8422	0.030151	0.029514	0.037146	0.0017238	0.30965	0.89897	0.0019469
9802	DAZAP2	-0.057953	-0.11916	-0.15985	-0.10742	-0.16174	-0.086703	0.71538	0.14804	0.1013	0.21933	0.14735	0.24853	-0.61611	0.0019469
8621	CDK13	0.053772	0.066607	0.17374	0.14604	0.26457	0.2115	0.72941	0.48348	0.089683	0.083848	0.0037972	0.0044158	0.83489	0.0019504
257019	FRMD3	-0.46974	-0.066174	-0.67534	-0.44166	-0.66687	-0.27341	0.10734	0.81928	0.005074	0.055921	0.01611	0.22476	-0.89821	0.0019581
23028	KDM1A	0.015158	0.15304	0.1598	0.23417	0.20232	0.30506	0.94425	0.1663	0.21961	0.028814	0.066828	0.00038656	0.84461	0.001973
10261	IGSF6	-0.1645	-0.49608	-0.067784	-0.32777	-0.66808	-0.52178	0.59464	0.0027703	0.75512	0.066331	0.0042353	0.00086252	-1.0074	0.0019762
51706	CYB5R1	0.026029	-0.21134	-0.25591	-0.1794	-0.19606	-0.15369	0.91265	0.060343	0.04359	0.12908	0.28129	0.18422	-0.63541	0.0020097
56478	EIF4ENIF1	0.22978	0.056122	0.069352	0.14064	0.21628	0.30391	0.12615	0.66355	0.66787	0.29135	0.2887	0.0051425	0.61806	0.0020213
8975	USP13	0.25132	0.31494	0.61791	0.37078	143.01	2.7557	0.31573	0.41516	0.068634	0.28209	0.33076	6.6386e-05	0.82907	0.0020248
79672	FN3KRP	-0.042732	0.35188	0.36531	0.25764	0.23764	0.25015	0.8781	0.011062	0.022184	0.080199	0.024195	0.047533	0.87846	0.0020264
25842	ASF1A	-0.079819	0.50011	0.47154	0.43451	0.5219	0.47015	0.80619	0.00027132	0.0061896	0.0029825	0.026086	0.0018488	1.2959	0.0020285
4055	LTBR	0.044527	-0.31264	-0.29256	-0.32288	-0.34844	-0.43665	0.87906	0.026184	0.070861	0.023388	0.043284	0.00028611	-0.97825	0.0020418
6193	RPS5	-0.023302	0.33371	0.37293	0.38161	0.098171	0.30881	0.93086	0.0061309	0.010422	0.0025891	0.40698	0.0040925	1.0354	0.0020624
5283	PIGH	0.28546	0.10894	0.21637	0.069442	0.10825	0.19317	0.036774	0.46848	0.21333	0.6738	0.4559	0.068673	0.61504	0.0020696
1535	CYBA	-0.074158	-0.18153	-0.064802	-0.24236	-0.2774	-0.30538	0.70491	0.079036	0.59509	0.021478	0.010675	0.00018866	-0.94493	0.002072
23511	NUP188	0.13664	0.16295	0.38442	0.18542	0.10302	0.39073	0.51085	0.32641	0.039704	0.27839	0.69184	0.00056666	0.74126	0.0020975
57085	AGTRAP	-0.19252	-0.47623	-0.41599	-0.51995	-0.96667	-0.6785	0.55471	0.014755	0.063779	0.008795	7.2476e-07	1.2135e-06	-1.6262	0.0021021
4841	NONO	0.059727	0.13301	0.19792	0.21601	0.34586	0.31524	0.73291	0.19152	0.1013	0.028962	0.00049988	9.4684e-05	1.1022	0.0021083
7311	UBA52	0.027597	0.12121	0.13669	0.13438	0.019562	0.16085	0.86548	0.13651	0.17615	0.11387	0.8326	0.023414	0.61292	0.0021083
6891	TAP2	-0.3954	-0.47255	-0.62435	-0.54946	-0.50874	0.037807	0.057829	0.0046633	0.00081816	0.0015732	0.035581	0.81082	-1.2562	0.0021102
3934	LCN2	-0.24394	-0.36878	-0.1763	-0.60515	-0.72996	-0.27428	0.61679	0.17084	0.59622	0.037149	0.048317	0.3569	-0.61292	0.002154
285195	SLC9A9	-0.2304	-0.39085	-0.35832	-0.4188	-1.0383	-0.1667	0.28925	0.025587	0.036816	0.016069	1.6741e-05	0.39884	-1.1043	0.0021795
9741	LAPTM4A	0.034607	-0.34862	-0.23693	-0.28237	-0.22255	-0.19538	0.89151	0.0050398	0.13638	0.031244	0.12489	0.078134	-0.7944	0.0021917
5813	PURA	0.32127	0.23341	0.20118	0.2935	0.21404	0.56017	0.059106	0.10415	0.26862	0.061271	0.33208	2.3057e-07	1.1204	0.0021917
57326	PBXIP1	0.2654	0.32442	0.37426	0.39097	0.48037	-0.017313	0.13053	0.013599	0.016465	0.0050707	0.00069451	0.91539	1.1277	0.0021932
4736	RPL10A	0.076684	0.33832	0.36233	0.35936	-0.0034906	0.37067	0.75011	0.0042043	0.01176	0.0031565	0.97685	0.0001137	1.1011	0.0022009
9026	HIP1R	0.1499	0.44137	0.39805	0.45406	0.95166	0.83519	0.44134	0.054553	0.15485	0.057671	4.5433e-05	3.1047e-06	1.324	0.0022201
157567	ANKRD46	-0.011555	0.42479	0.36555	0.40335	0.71925	0.62131	0.97471	0.010389	0.056161	0.015129	0.0016115	7.8945e-06	1.2684	0.0022264
9397	NMT2	0.35044	0.36881	0.46846	0.52857	-0.16452	0.64525	0.096605	0.03944	0.02573	0.004488	0.51063	1.9913e-05	1.0959	0.0022287
2201	FBN2	-0.17061	-0.12929	-0.33552	-0.32334	-0.68844	-0.53678	0.48561	0.55521	0.13595	0.10708	0.0019941	0.001377	-0.88411	0.0022316
4242	MFNG	0.134	0.34201	0.35733	0.33169	-0.089163	0.31526	0.46153	0.0020116	0.0057315	0.0033362	0.62549	0.00019084	1.1412	0.0022388
11180	WDR6	0.19906	0.51309	0.4046	0.46039	0.3999	0.026326	0.41308	0.00070271	0.021054	0.0030664	0.1061	0.88807	1.0312	0.002242
4940	OAS3	-0.71304	-0.52985	-0.91308	-0.89746	-1.1131	0.048324	0.069614	0.11414	0.013928	0.0062782	0.006474	0.89363	-1.0092	0.0022897
3101	HK3	-0.37211	-0.32902	-0.36155	-0.45808	-1.0582	-0.45246	0.20189	0.10748	0.12817	0.022462	1.3442e-06	0.010747	-1.1567	0.0022966
6059	ABCE1	0.041831	0.25695	0.35041	0.29454	0.092878	0.43897	0.8672	0.033002	0.013074	0.020466	0.53433	2.0091e-05	1.0375	0.0022994
6125	RPL5	0.20533	0.2557	0.39475	0.43851	0.061189	0.549	0.31365	0.045482	0.013135	0.00073779	0.60882	2.9568e-08	1.3962	0.002329
6122	RPL3	0.086545	0.35848	0.42976	0.36911	0.16292	0.079822	0.72469	0.0024273	0.0041769	0.0030355	0.096412	0.58678	1.0448	0.0023591
10903	MTMR11	-0.2422	-0.20017	-0.15997	-0.24382	-0.033074	-0.15107	0.20481	0.14619	0.33875	0.10091	0.88782	0.26638	-0.60462	0.0023611
23411	SIRT1	0.20271	0.031163	0.15193	0.1968	0.4085	0.24219	0.17365	0.82701	0.28822	0.11054	0.0039548	0.012175	0.78664	0.0023718
162394	SLFN5	0.035682	0.77823	0.45002	0.39091	0.68354	0.82493	0.93685	0.00042964	0.056272	0.090912	0.00072043	2.0618e-05	1.3392	0.0023814
84282	RNF135	0.04641	-0.63808	-0.4383	-0.55328	-0.73501	-0.48636	0.86924	2.6045e-05	0.0073073	0.00056486	3.3015e-06	5.1965e-05	-1.9367	0.0023849
126282	TNFAIP8L1	0.11831	0.10549	0.1643	0.17053	0.15688	0.32916	0.59696	0.49639	0.31781	0.26208	0.30228	0.0010029	0.63611	0.0023929
10531	PITRM1	0.069302	0.29323	0.38216	0.24743	0.060401	0.41882	0.75781	0.015258	0.0055454	0.048514	0.79341	4.9208e-05	1.0341	0.0024023
253959	RALGAPA1	0.55653	0.53989	0.74902	0.67965	-44.648	0.41344	0.1763	0.03944	0.0064269	0.024326	0.53591	0.13388	0.84115	0.0024023
27257	LSM1	-0.18936	-0.064182	-0.10567	-0.06329	-0.040607	-0.19098	0.11513	0.46411	0.29954	0.48603	0.73493	0.012013	-0.6059	0.0024164
4201	MEA1	-0.090181	-0.17735	-0.033237	-0.17216	-0.15976	-0.091643	0.53583	0.055325	0.82142	0.068949	0.14927	0.29811	-0.6053	0.0024164
10223	GPA33	0.19906	0.54803	0.028443	0.45502	0.25639	0.55239	0.29851	0.0021379	0.9228	0.014448	0.36866	0.00013015	0.98576	0.0024241
57700	FAM160B1	-0.33447	-0.53402	-0.47011	-0.24161	0.15663	-0.4457	0.065472	0.00015459	0.004653	0.10717	0.58382	0.0050808	-1.1323	0.0024241
27300	ZNF544	0.088106	0.42369	0.40111	0.47062	0.19544	0.6316	0.74964	0.0031856	0.012683	0.0013679	0.43582	6.5066e-08	1.4019	0.0024241
55308	DDX19A	0.064446	0.094468	0.17782	0.12325	-0.0052179	0.24022	0.65891	0.30742	0.11192	0.16948	0.96545	0.003069	0.63791	0.0024241
10137	RBM12	-0.005643	0.25766	0.15214	0.22333	0.31942	0.13614	0.97841	0.0029018	0.12103	0.0089527	0.005399	0.10856	0.97138	0.0024354
4608	MYBPH	0.34003	0.49517	0.81524	0.58182	-0.087353	0.23942	0.38935	0.1519	0.03026	0.11279	0.88317	0.49862	0.60566	0.0024354
9473	THEMIS2	-0.080863	-0.37116	-0.1781	-0.37124	-0.55943	-0.48931	0.7704	0.0070049	0.34421	0.0092735	0.00039094	4.6156e-06	-1.3133	0.002441
51665	ASB1	0.13668	0.17262	0.17859	0.22474	0.2854	0.44762	0.48667	0.19546	0.23848	0.079778	0.069871	4.4159e-06	0.96971	0.002441
28984	RGCC	0.32522	0.30585	0.14412	0.081948	0.6094	0.46406	0.30539	0.17267	0.63118	0.76326	0.048872	0.015405	0.60717	0.002442
54847	SIDT1	0.33192	0.49786	0.42925	0.52816	0.19528	0.95867	0.16252	0.026966	0.08209	0.020081	0.16378	9.8587e-10	1.4205	0.0024435
120534	ARL14EP	0.025933	0.30478	0.39404	0.27478	0.14579	0.44421	0.9289	0.028548	0.012309	0.068578	0.42844	6.5457e-05	0.97522	0.0024519
858	CAV2	-0.16162	-0.41733	-0.35368	-0.32554	-0.13556	-0.24236	0.33186	0.080616	0.20379	0.22353	0.72996	0.28443	-0.60132	0.0024627
54625	PARP14	-0.5966	-0.49365	-0.59648	-0.63341	-0.12971	-0.018758	0.012247	0.0083395	0.006002	0.0010853	0.59553	0.92439	-1.1183	0.0024645
5721	PSME2	-0.62935	-0.69643	-0.73711	-0.69485	-1.0236	0.051961	0.014398	0.00036876	0.00016419	0.00067685	4.9141e-06	0.77743	-1.8981	0.0024645
55239	OGFOD1	-0.02342	0.22239	0.33024	0.231	0.38476	0.36138	0.90911	0.039841	0.014044	0.064183	0.0065544	0.00032132	1.0623	0.0024645
1241	LTB4R	0.021767	-0.62245	-0.33724	-0.52048	-0.77923	-0.51783	0.95556	0.00046037	0.11819	0.0033047	0.00025402	0.0015723	-1.3227	0.0024645
889	KRIT1	0.079409	0.23953	0.193	0.25977	0.31171	0.49126	0.66007	0.013366	0.13621	0.016338	0.059545	5.3412e-08	1.2648	0.0024645
7248	TSC1	0.15164	0.14445	0.07133	0.12335	0.10422	0.0087844	0.10048	0.067951	0.50351	0.13853	0.28536	0.91773	0.60384	0.0024678
476	ATP1A1	0.16556	0.10839	0.277	0.23217	-0.017852	0.1013	0.35811	0.37058	0.033373	0.058684	0.94496	0.419	0.60421	0.0024825
23492	CBX7	0.35569	0.10423	0.2927	0.23983	-0.0068752	0.14651	0.01017	0.36804	0.021604	0.03398	0.97381	0.18604	0.84631	0.0024887
23043	TNIK	0.13382	0.21358	0.15006	0.20086	0.040717	0.24754	0.50627	0.12215	0.36108	0.18075	0.78962	0.046089	0.60097	0.0024887
1329	COX5B	-0.29101	-0.12969	-0.086584	-0.17339	-0.42939	-0.34664	0.036348	0.21019	0.45848	0.089838	6.5406e-05	2.6123e-05	-1.2503	0.0024975
9533	POLR1C	-0.051063	0.26299	0.33399	0.23942	0.31677	0.2539	0.80174	0.014359	0.0058609	0.026816	0.016614	0.0063104	1.043	0.0025027
90075	ZNF30	0.08215	0.53261	0.46757	0.51569	0.38333	0.83331	0.8161	0.010575	0.034267	0.015565	0.18029	1.6058e-07	1.2357	0.0025059
6147	RPL23A	0.28764	-0.0102	0.26945	0.17222	0.075737	0.21142	0.029518	0.94242	0.035708	0.12274	0.35029	0.018598	0.79328	0.0025077
9790	BMS1	-0.10397	0.59291	0.50531	0.46503	0.5164	0.79652	0.76561	0.00083201	0.013074	0.0030882	0.0045912	1.9948e-05	1.4017	0.0025077
55004	LAMTOR1	-0.24	-0.32855	-0.050908	-0.24438	-0.54421	-0.3031	0.13215	0.0037918	0.75111	0.034263	6.3218e-06	0.0035812	-1.2286	0.0025077
9045	RPL14	0.29158	0.12158	0.45229	0.3972	0.030405	0.61663	0.32758	0.60248	0.067935	0.066226	0.80427	0.00038309	0.77733	0.0025077
55422	ZNF331	0.056773	0.38571	0.44341	0.52168	1.0387	0.75057	0.83369	0.10293	0.11908	0.059031	0.00061744	0.00014492	1.0579	0.0025166
10947	AP3M2	0.11678	0.4503	0.39347	0.37923	0.6625	0.091455	0.6561	0.0056965	0.033677	0.023912	0.00055491	0.53828	1.0082	0.0025367
220929	ZNF438	-0.25081	-0.58336	-0.65324	-0.64047	0.10087	-0.43774	0.36871	0.00197	0.001544	0.00078055	0.65796	0.011054	-1.1578	0.0025387
79132	DHX58	-0.54161	-0.20764	-0.38396	-0.42447	-0.59131	0.016875	0.075578	0.36787	0.16485	0.074687	0.11378	0.94204	-0.63806	0.0025439
54014	BRWD1	0.035641	0.18381	0.19119	0.22583	0.33425	0.10097	0.83223	0.099297	0.12314	0.049086	0.0031046	0.33223	0.74841	0.0025623
8379	MAD1L1	0.19029	0.21987	0.28027	0.050598	0.090366	0.37091	0.41907	0.1476	0.14673	0.8073	0.69237	0.0077319	0.6021	0.0025722
51230	PHF20	0.052434	0.076898	0.23187	0.21003	0.18488	0.30224	0.7856	0.52402	0.062157	0.054355	0.18701	0.00029918	0.8129	0.0025764
10206	TRIM13	-2.4471e-05	0.25364	0.11829	0.14449	0.27649	0.16063	0.9999	0.0064193	0.3283	0.15643	0.033526	0.065263	0.7351	0.0026286
54930	HAUS4	-0.39458	-0.29701	-0.44613	-0.26717	-0.85945	-0.68751	0.09825	0.11401	0.030077	0.15695	7.2476e-07	1.9874e-06	-1.541	0.002654
51382	ATP6V1D	-0.29557	-0.14018	-0.19449	-0.15625	0.086167	-0.25838	0.012131	0.1264	0.056996	0.12496	0.57581	0.0016008	-0.90177	0.0026551
5335	PLCG1	0.22993	0.53878	0.46796	0.44039	-0.10078	0.60957	0.38202	0.0021542	0.028065	0.016472	0.6298	4.0652e-05	1.0659	0.0026895
3707	ITPKB	0.39839	0.4323	0.41406	0.43006	0.42677	-0.085119	0.014398	0.0007957	0.007356	0.0013007	0.0097668	0.57073	1.3308	0.002694
3654	IRAK1	0.057991	0.14331	0.23727	0.12696	0.3304	0.084687	0.75692	0.1373	0.033677	0.20926	0.0062526	0.37098	0.71391	0.002694
28971	AAMDC	-0.35269	-0.14863	-0.11736	-0.088982	-0.40679	-0.34671	0.016867	0.29057	0.48854	0.55863	0.012729	0.0036119	-0.86891	0.0027023
51537	MTFP1	0.00013001	0.36402	0.24511	0.30424	0.62208	0.27979	0.99964	0.012891	0.15179	0.0218	0.00063353	0.024465	0.97934	0.0027084
51176	LEF1	0.55777	0.93029	0.7613	0.82393	-0.3104	0.86365	0.098553	0.00019837	0.0088151	0.0007524	0.309	0.00013786	1.3136	0.0027084
22837	COBLL1	0.18546	0.62394	0.17596	0.59845	0.30869	0.72369	0.57806	0.0044526	0.54357	0.010738	0.39861	1.8525e-05	1.0131	0.0027084
3115	HLA-DPB1	-0.31682	-0.23241	-0.57987	-0.32189	-0.45523	-0.055268	0.24268	0.27512	0.0075379	0.15093	0.041142	0.80074	-0.75268	0.0027155
5571	PRKAG1	-0.12033	-0.23039	-0.1785	-0.1413	0.070662	-0.13648	0.3418	0.0054519	0.056161	0.12268	0.52682	0.078857	-0.74726	0.0027439
92799	SHKBP1	-0.040836	-0.36939	-0.22922	-0.41887	-0.63364	-0.5798	0.91265	0.026229	0.28562	0.01575	0.0079276	1.663e-05	-1.0928	0.0027831
23136	EPB41L3	-0.97068	-1.2532	-1.0896	-1.7007	-130.48	-0.63431	0.12724	0.0010802	0.010154	1.7983e-06	0.53544	0.26734	-1.3334	0.0027838
728294	D2HGDH	0.032103	0.42749	0.30183	0.32814	0.16631	0.14843	0.90798	0.0012649	0.056161	0.020354	0.3882	0.26879	0.83448	0.0027838
387338	NSUN4	0.11722	0.18668	0.22599	0.076335	0.038794	0.16589	0.48653	0.08883	0.097838	0.55054	0.55786	0.13174	0.59459	0.0028029
706	TSPO	-0.17675	-0.37423	-0.28374	-0.37161	-0.82381	-0.59515	0.51825	0.021122	0.10575	0.023074	1.9156e-06	3.7862e-07	-1.5792	0.0028106
11243	PMF1	-0.073579	-0.3129	-0.025517	-0.23862	-0.21894	-0.15957	0.70709	0.0056278	0.89126	0.045429	0.15769	0.14517	-0.6921	0.0028117
5753	PTK6	-0.27671	-0.28167	-0.32749	-0.19218	-0.7837	-0.10297	0.053126	0.17719	0.10569	0.33059	0.0022612	0.60502	-0.79458	0.0028843
9022	CLIC3	0.226	0.35467	0.45263	0.35369	0.43279	0.83608	0.51825	0.11561	0.067042	0.13551	0.15659	9.9236e-07	1.0308	0.0028975
84062	DTNBP1	-0.2016	-0.25189	-0.30533	-0.27532	-0.42355	0.0060713	0.095308	0.015213	0.013928	0.012507	0.0001181	0.95511	-1.1621	0.002909
8477	GPR65	-0.11389	-0.38627	-0.28394	-0.27294	-0.097317	-0.074693	0.54131	0.00038715	0.018297	0.016338	0.53212	0.48412	-0.93366	0.0029234
8556	CDC14A	0.19067	0.35689	0.3584	0.21155	0.023565	0.51575	0.28752	0.008192	0.019649	0.15727	0.91493	1.8415e-06	1.0855	0.0029252
9905	SGSM2	0.030196	0.44138	0.24638	0.36935	0.31027	0.14292	0.90696	0.0002452	0.094495	0.0030355	0.048712	0.18922	1.0486	0.0029267
4783	NFIL3	0.083388	-0.5881	-0.36988	-0.42803	-0.56803	-0.43802	0.84137	0.0018741	0.096456	0.034693	0.055231	0.025428	-0.90046	0.0029299
6391	SDHC	-0.044003	-0.18599	-0.10722	-0.20528	-0.36197	-0.24533	0.82746	0.081147	0.35938	0.048914	0.0011561	0.00094063	-0.94038	0.0029299
6036	RNASE2	-0.83415	-0.50865	-0.316	-0.47573	-1.4666	-1.0035	0.026526	0.097946	0.36699	0.10894	2.3302e-06	2.4684e-05	-1.3857	0.0029507
2526	FUT4	-0.27414	-0.18812	-0.23067	-0.19606	-0.34166	0.024004	0.033778	0.0936	0.068563	0.082978	0.013359	0.84146	-0.84373	0.0029744
56894	AGPAT3	-0.12826	-0.28796	-0.74584	-0.47597	-0.77431	-0.3619	0.5885	0.2189	0.0014846	0.042741	1.8131e-05	0.0074469	-1.2642	0.0030002
2091	FBL	0.0066043	0.31179	0.35581	0.43813	0.13872	0.44781	0.98464	0.017502	0.024597	0.00060875	0.33837	2.4409e-05	1.1736	0.0030085
283989	TSEN54	0.0057899	0.39225	0.47157	0.43462	0.58858	0.67875	0.98782	0.020788	0.018241	0.011848	0.00081543	2.0509e-07	1.4505	0.0030388
51654	CDK5RAP1	-0.011801	0.23712	0.18049	0.26267	0.35524	0.30982	0.9479	0.0078798	0.12508	0.0037996	0.00027327	7.0674e-05	1.2871	0.0030388
2799	GNS	-0.25938	-0.22091	-0.46453	-0.30881	-0.45775	-0.012139	0.13668	0.053201	0.00032774	0.011355	0.0033744	0.93417	-1.184	0.0030641
79651	RHBDF2	-0.50153	-0.43357	-0.58091	-0.5342	0.22969	-0.44507	0.0082529	0.0051328	0.00078941	0.00067685	0.17198	0.00011896	-1.3948	0.0031251
4176	MCM7	0.097116	0.38759	0.088637	0.29534	0.15348	0.40029	0.59464	0.00078234	0.62042	0.013307	0.2448	2.4748e-05	1.0766	0.0031362
11325	DDX42	0.0039809	0.22738	0.23456	0.26368	142.43	0.46761	0.99492	0.25726	0.23165	0.17532	0.33076	0.0099384	0.5914	0.0031362
6133	RPL9	-0.016366	0.13365	0.21303	0.26999	0.073729	0.18475	0.94542	0.20503	0.091232	0.0089484	0.40462	0.0449	0.70125	0.0031516
79944	L2HGDH	0.015837	0.34253	0.16465	0.33526	0.1008	0.33128	0.95246	0.03521	0.43626	0.041477	0.7151	0.0066177	0.68095	0.0031643
257218	SHPRH	-0.019401	0.48472	0.31872	0.22601	0.36185	0.22552	0.93656	0.0037582	0.10461	0.21064	0.038894	0.050955	0.79583	0.0031817
2043	EPHA4	0.34701	0.57894	0.28996	0.59556	1.4494	1.0563	0.15684	0.049841	0.46154	0.04579	3.3565e-06	2.5331e-05	1.3255	0.0031967
201191	SAMD14	-0.17519	-0.78153	-0.76543	-0.92888	-0.040173	-0.27148	0.6896	0.020286	0.057963	0.0065035	0.92592	0.40504	-0.74078	0.0031967
1506	CTRL	-0.32473	-0.17196	-0.33898	-0.34959	0.15898	-0.35367	0.064841	0.2338	0.053139	0.017386	0.4284	0.0044734	-0.84094	0.0031967
1032	CDKN2D	-0.059813	-0.22608	-0.27046	-0.14352	-0.25663	-0.28937	0.8359	0.18918	0.10504	0.35274	0.35217	0.050727	-0.58778	0.0032243
25850	ZNF345	0.012374	0.36467	0.42081	0.111	0.33496	0.3351	0.96607	0.060801	0.046841	0.63371	0.26574	0.058813	0.60458	0.0032432
865	CBFB	0.0013667	0.13026	0.14891	0.17733	0.20748	0.074853	0.99471	0.13542	0.16554	0.04113	0.030869	0.38286	0.63746	0.0032487
25873	RPL36	0.013718	0.16479	0.36968	0.26769	0.10743	0.30831	0.95196	0.12637	0.0019835	0.014857	0.33837	0.00046518	1.0125	0.0032651
54978	SLC35F6	-0.056832	-0.111	-0.11371	-0.20824	-0.069185	-0.18739	0.72882	0.32641	0.42318	0.063534	0.5655	0.029312	-0.58661	0.0032908
25821	MTO1	0.020418	0.13953	0.0737	0.093224	0.12713	0.17169	0.90463	0.076013	0.49397	0.3074	0.26782	0.015955	0.58803	0.0032919
653583	PHLDB3	0.16039	0.35887	0.21623	0.42008	0.65806	0.7629	0.55261	0.084977	0.45698	0.078457	0.020429	6.0026e-06	0.99838	0.0033025
55156	ARMC1	0.050682	0.23035	0.1608	0.22336	0.27948	0.41044	0.81635	0.03943	0.22605	0.062207	0.051414	3.9786e-06	1.0182	0.0033314
338657	CCDC84	0.088657	0.26075	0.17259	0.16777	0.44535	0.29909	0.66258	0.020022	0.21647	0.18735	7.6986e-05	0.0025481	1.0183	0.0033675
23165	NUP205	0.061058	0.078232	0.19941	0.15877	0.22419	0.082341	0.72882	0.44824	0.059576	0.10709	0.037552	0.567	0.59159	0.0034034
2113	ETS1	0.49951	0.58883	0.5871	0.58864	-0.22292	0.76218	0.041905	0.0012649	0.0051627	0.0027597	0.28399	7.148e-07	1.3823	0.0034154
57804	POLD4	-0.15774	-0.1377	-0.002981	-0.07984	-0.2503	-0.15407	0.22771	0.14797	0.98332	0.46326	0.024205	0.059096	-0.60205	0.0034154
10062	NR1H3	-0.34928	-0.28287	-0.33737	-0.37849	-0.58152	0.035364	0.051586	0.071658	0.078561	0.017001	0.0028908	0.82441	-0.93817	0.003437
310	ANXA7	0.075768	0.090847	0.12961	0.099181	0.1201	0.040885	0.49511	0.20776	0.1376	0.1908	0.12891	0.57576	0.58352	0.0034591
5001	ORC5	0.068802	0.22473	0.25235	0.1888	0.51704	0.43647	0.72483	0.068909	0.081976	0.13605	0.00064132	4.4762e-06	1.1814	0.0034831
5778	PTPN7	0.059395	0.19975	0.1828	0.22744	0.10986	0.15015	0.7559	0.12101	0.25059	0.084098	0.51727	0.2272	0.58228	0.0034831
9826	ARHGEF11	0.068165	-0.28086	-0.27844	-0.24702	-0.25228	-0.25763	0.81146	0.091048	0.11475	0.14681	0.24626	0.071282	-0.59917	0.0034838
2531	KDSR	0.059434	0.094348	0.25604	0.13789	0.29063	0.18117	0.78173	0.44972	0.056624	0.29517	0.1313	0.11498	0.58446	0.0034904
86	ACTL6A	0.077204	0.22619	0.22571	0.18968	-0.055195	0.10833	0.70491	0.042909	0.094808	0.1074	0.79337	0.34414	0.5837	0.0035699
9652	TTC37	0.11872	0.15799	0.29246	0.23669	0.032006	0.40691	0.55042	0.20585	0.033738	0.05642	0.85491	4.4492e-05	0.87802	0.0035699
6773	STAT2	-0.65336	-0.41511	-0.5947	-0.55267	-0.6544	0.10436	0.0048589	0.012049	0.0027796	0.0024394	0.0059253	0.57742	-1.3465	0.0035908
2805	GOT1	0.10624	0.14984	0.27019	0.17288	0.49434	0.26797	0.58688	0.23843	0.054206	0.16897	0.00010045	0.0075544	0.95266	0.0035908
22821	RASA3	0.05606	0.29294	0.28698	0.21747	0.65983	0.54751	0.85204	0.041622	0.1022	0.16616	0.0010174	3.9625e-05	1.0808	0.003598
28955	DEXI	0.025925	0.10328	0.22398	0.18233	0.02972	0.24839	0.9074	0.38402	0.096818	0.12879	0.86781	0.012551	0.58393	0.003603
3725	JUN	0.38554	0.068478	0.3295	0.09745	0.63422	0.45073	0.082062	0.75753	0.094149	0.6503	0.017435	0.01335	0.75509	0.0036224
25939	SAMHD1	-0.11452	-0.4323	-0.36215	-0.47485	-0.95134	-0.22841	0.48852	0.051389	0.13077	0.042642	4.0315e-05	0.21781	-0.94151	0.0036472
6892	TAPBP	-0.0092699	-0.26759	-0.29186	-0.33706	-0.33906	-0.078308	0.96998	0.018019	0.022883	0.0034988	0.013804	0.41799	-0.94123	0.0036586
91875	TTC5	0.048196	0.3241	0.13312	0.10934	0.13095	0.15694	0.81738	0.002451	0.34498	0.39021	0.38248	0.1063	0.64707	0.0037833
28990	ASTE1	0.11649	0.18834	0.226	0.32288	0.61863	0.62496	0.59142	0.17874	0.17805	0.023912	0.00029059	2.8503e-06	1.2349	0.0038161
79034	C7orf26	0.22724	0.068885	0.14795	0.11317	0.034354	0.1252	0.07873	0.52366	0.21968	0.25608	0.83824	0.16629	0.57836	0.003828
79066	METTL16	0.085103	0.30648	0.24916	0.15251	0.1231	0.47963	0.70196	0.040812	0.18125	0.38458	0.50171	0.00015219	0.76744	0.0038434
5033	P4HA1	0.19981	0.043982	0.16206	0.17962	0.46011	0.39697	0.25148	0.75806	0.37837	0.20407	0.01973	0.00096311	0.76455	0.0038696
2357	FPR1	0.068042	-0.46111	-0.4553	-0.41838	-0.74049	-0.71087	0.8558	0.0029018	0.01567	0.0092249	0.00080843	2.719e-07	-1.5091	0.0039447
80727	TTYH3	-0.0095266	-0.43292	-0.3504	-0.33736	-0.24775	-0.16648	0.97194	0.00013305	0.0099375	0.0037718	0.13684	0.14472	-1.1211	0.0039627
55922	NKRF	0.17116	0.059252	0.32324	0.20231	0.33747	0.42474	0.339	0.70237	0.030104	0.15227	0.015509	1.5339e-05	1.0249	0.0040184
126364	LRRC25	-0.032522	-0.2713	-0.34847	-0.27327	-0.5908	-0.47231	0.91583	0.065627	0.027168	0.064266	0.00014388	1.3572e-05	-1.2571	0.0040184
29993	PACSIN1	0.012554	0.62203	0.40933	0.453	0.15412	0.56906	0.97016	0.0009947	0.074199	0.021792	0.5963	0.00018198	1.0049	0.0040309
23765	IL17RA	0.0089766	-0.2974	-0.14981	-0.26883	-0.41174	-0.29049	0.97704	0.022411	0.36469	0.051548	0.0041669	0.018877	-0.82968	0.0040317
1824	DSC2	-0.23411	-0.5333	-0.36948	-0.49221	-0.4378	-1.0618	0.5234	0.05502	0.27088	0.09741	0.22851	1.5074e-06	-0.97594	0.004038
7185	TRAF1	-0.0062568	0.38922	0.21242	0.36912	0.62087	0.43323	0.98162	0.0073751	0.24959	0.017685	0.00038208	0.0011382	1.0973	0.0040567
967	CD63	-0.30211	-0.2653	-0.22907	-0.31462	0.020343	-0.50108	0.094152	0.063793	0.17956	0.020519	0.93114	1.437e-06	-1.0406	0.0040713
1495	CTNNA1	-0.10466	-0.10093	-0.28404	-0.19725	-0.026283	-0.33623	0.57693	0.38395	0.023552	0.0827	0.86867	0.00040021	-0.79002	0.0040842
80714	PBX4	0.12184	0.50499	0.16724	0.50442	0.93866	0.6194	0.67567	0.01225	0.55329	0.02112	7.1613e-05	0.00012799	1.1869	0.0041153
55602	CDKN2AIP	0.072193	0.29038	0.20475	0.29491	0.35558	0.55484	0.75776	0.0056278	0.12682	0.012996	0.024141	6.059e-09	1.4047	0.0041153
135112	NCOA7	-0.185	-0.20638	-0.22116	-0.24901	0.16657	-0.21331	0.31365	0.065506	0.14926	0.0471	0.34635	0.067774	-0.66459	0.0041153
84225	ZMYND15	-0.40351	-0.55723	-0.68104	-0.70496	0.37491	-0.68404	0.12219	0.0086285	0.004669	0.0011672	0.33076	9.7387e-06	-1.2478	0.004127
64420	SUSD1	-0.19511	-0.16759	-0.20756	-0.19054	-0.63533	-0.2556	0.36871	0.21005	0.19608	0.14653	7.9161e-05	0.061325	-0.85251	0.0041582
4580	MTX1	-0.042526	-0.23915	-0.23747	-0.1193	-0.22199	-0.40843	0.85998	0.044672	0.083261	0.36829	0.11713	5.7439e-05	-0.87304	0.0041815
256364	EML3	0.030355	0.31364	0.14469	0.26221	0.050261	0.20245	0.88767	0.0015055	0.25195	0.01052	0.75174	0.02853	0.82385	0.0041815
7693	ZNF134	0.16911	0.20843	0.19513	0.35697	0.24894	0.53372	0.2462	0.21971	0.34806	0.035159	0.30848	1.47e-06	0.98	0.0041815
6217	RPS16	-0.011867	0.097356	0.21133	0.17706	0.061557	0.17272	0.9436	0.20952	0.022038	0.025334	0.51254	0.011022	0.74793	0.0041937
166824	RASSF6	0.28159	0.21511	0.0078202	0.26557	0.71146	0.5706	0.16383	0.18669	0.97481	0.10235	0.0072971	0.00030474	0.89476	0.0042355
5704	PSMC4	0.12496	0.14599	0.041651	0.028025	0.17379	0.19898	0.34998	0.1149	0.75014	0.80349	0.15675	0.01266	0.57512	0.0042474
134430	WDR36	-0.10314	0.356	0.42075	0.40547	0.41273	0.32375	0.67838	0.015776	0.0078849	0.0039348	0.026735	0.0021546	1.1002	0.0042519
54902	TTC19	0.061682	0.16562	0.24555	0.25665	0.39115	0.41769	0.78916	0.16746	0.077841	0.033553	0.00019209	8.3287e-06	1.2184	0.0043132
51528	JKAMP	0.024691	-0.18	-0.12658	-0.21017	-0.26107	-0.25065	0.89618	0.042328	0.27298	0.008472	0.020176	0.00079245	-0.9347	0.00432
90624	LYRM7	0.27123	0.30845	0.43045	0.3217	-0.13141	0.53414	0.1186	0.036622	0.016476	0.042012	0.57238	4.275e-06	1.0662	0.0043242
54737	MPHOSPH8	-0.017898	0.26664	0.13141	0.21603	0.32068	0.30397	0.93024	0.0020849	0.26714	0.026692	0.0028615	0.00028888	1.0993	0.0043437
54602	NDFIP2	-0.042228	0.32026	0.30607	0.32151	0.59428	0.44137	0.87084	0.042997	0.081708	0.04888	0.0021523	0.0016126	0.96956	0.004355
7551	ZNF3	0.025242	0.39818	0.075558	0.38861	0.51466	0.35272	0.90584	0.0081359	0.73956	0.0087904	0.019956	0.00058338	0.97027	0.0043606
9528	TMEM59	-0.12203	-0.10985	-0.10102	-0.019794	-0.26676	-0.096222	0.3127	0.13143	0.28947	0.84349	0.0081327	0.17925	-0.61034	0.0044245
65057	ACD	0.26598	0.17119	0.22447	0.25767	-0.050206	0.044728	0.081387	0.17209	0.16294	0.043201	0.78633	0.71765	0.61873	0.0044457
51397	COMMD10	-0.6783	-0.17622	-0.087775	-0.19377	-86.352	-0.40698	0.073769	0.35796	0.74524	0.23176	0.53433	0.13474	-0.56964	0.0044752
10061	ABCF2	-0.031158	0.24878	0.35465	0.23163	0.27183	0.40379	0.88698	0.079094	0.016381	0.10187	0.082983	0.00032749	0.91385	0.0045191
4599	MX1	-0.71409	-0.011136	-0.64565	-0.41892	-0.69269	-0.24397	0.081767	0.97854	0.082824	0.21263	0.12562	0.44089	-0.59934	0.0045239
56942	CMC2	-0.33226	-0.067199	-0.25397	-0.10295	-0.052146	-0.27263	0.014847	0.58399	0.036816	0.41086	0.74621	0.0022648	-0.82758	0.0045574
51279	C1RL	-0.12039	-0.43507	-0.23251	-0.27194	-0.77574	-0.66087	0.69713	0.0068253	0.25712	0.10091	0.00010707	2.2642e-06	-1.3096	0.0045743
64759	TNS3	-0.25983	-0.20146	-0.32113	-0.30881	-0.004828	-0.018027	0.14929	0.12648	0.030398	0.026001	0.98376	0.90175	-0.68758	0.0045743
1508	CTSB	-0.098201	-0.04111	-0.21517	-0.17065	-0.20947	-0.34624	0.67633	0.80217	0.15832	0.23959	0.22537	0.0026859	-0.61623	0.0045743
678	ZFP36L2	0.25929	0.10053	0.31081	0.02228	0.26095	0.37554	0.16028	0.50048	0.028244	0.89331	0.081798	0.0019278	0.78993	0.0046081
55788	LMBRD1	0.1936	0.069026	0.16155	0.17423	0.26935	0.020081	0.11717	0.51167	0.1499	0.072924	0.0092545	0.83452	0.69474	0.0046081
55667	DENND4C	0.084038	0.10759	0.18053	0.21975	-0.044965	0.24665	0.5653	0.2651	0.10276	0.018876	0.76326	0.0017235	0.74108	0.0046164
29090	TIMM21	0.030006	0.18153	0.2429	0.18519	0.27249	0.39547	0.89683	0.09495	0.063896	0.10002	0.081166	5.196e-06	0.9882	0.0046399
122060	SLAIN1	0.2163	0.31719	0.43817	0.35148	-0.025387	0.6152	0.17383	0.022081	0.010673	0.019897	0.85949	6.4403e-08	1.2423	0.004643
79064	TMEM223	-0.014566	0.253	0.22279	0.36238	0.16905	0.38939	0.95114	0.068466	0.18425	0.0065544	0.35513	0.00065654	0.84743	0.0046524
5660	PSAP	-0.095547	-0.12236	-0.052886	-0.15148	-0.26866	-0.089368	0.56312	0.18924	0.69073	0.12941	0.020592	0.33943	-0.56958	0.0046524
132320	SCLT1	-0.11621	-0.096461	-0.2289	-0.12155	-0.41872	-0.17324	0.55261	0.47737	0.090425	0.3802	0.0031783	0.10933	-0.66557	0.0046574
27243	CHMP2A	-0.02681	-0.24593	-0.097253	-0.26116	-0.33745	-0.36828	0.90463	0.021503	0.48557	0.015275	0.0035374	3.568e-05	-1.0792	0.0046665
79630	C1orf54	-0.11303	-0.25344	-0.28525	-0.078044	-0.408	-0.48264	0.54633	0.098193	0.11583	0.67032	0.014392	7.9341e-05	-0.90149	0.0046665
51314	NME8	-0.16771	-0.3885	-0.44268	-0.31262	-1.1131	-0.26795	0.6413	0.063367	0.043431	0.16245	5.0906e-05	0.10061	-0.93569	0.0046968
4155	MBP	-0.025049	0.29153	0.13203	0.25175	0.19654	0.13663	0.9232	0.015853	0.34563	0.058773	0.19128	0.26284	0.62439	0.0047384
79871	RPAP2	-0.037105	0.24449	0.29992	0.24532	0.44103	0.37651	0.88484	0.058373	0.034353	0.07346	0.0030229	0.00025446	1.0295	0.0047518
130355	C2orf76	-0.28455	-0.53904	0.020982	-0.27145	-0.48506	-0.29692	0.043934	2.9948e-05	0.91976	0.055262	0.0004098	0.0093077	-1.3256	0.0048489
2040	STOM	-0.20144	-0.32264	-0.5503	-0.49187	-0.63144	-0.0087361	0.47571	0.08344	0.0061881	0.0094578	0.0070879	0.96694	-0.94279	0.0048781
27436	EML4	0.10772	0.206	0.37204	0.34323	0.58371	0.14966	0.66258	0.13535	0.0083704	0.0092974	5.1804e-05	0.24729	1.0925	0.0048902
8884	SLC5A6	0.11099	0.2313	0.33181	0.16133	0.58081	0.24279	0.59667	0.080154	0.033449	0.23402	2.3193e-05	0.026062	0.9977	0.0048942
79443	FYCO1	-0.01661	0.1374	0.16426	0.19321	0.36109	0.16774	0.9469	0.26	0.21148	0.13487	0.045295	0.13677	0.56724	0.004895
837	CASP4	-0.27452	-0.41907	-0.52381	-0.5518	0.12844	-0.50564	0.18654	0.006169	0.0017154	0.00033357	0.42725	2.4703e-06	-1.3772	0.004917
23269	MGA	0.28494	-0.026072	0.31454	0.17314	0.32187	0.33816	0.10778	0.87978	0.056791	0.29513	0.14791	0.0050754	0.73605	0.004917
51449	PCYOX1	0.24016	0.36157	0.40471	0.35043	-0.19427	0.42441	0.20227	0.0070958	0.0096766	0.014042	0.34163	4.0495e-05	1.0752	0.0049513
23179	RGL1	-0.26996	-0.18182	-0.39774	-0.41345	0.16936	-0.32289	0.33877	0.46358	0.124	0.083648	0.62505	0.11856	-0.56502	0.0049521
7430	EZR	-0.084692	0.45938	0.28878	0.38613	0.54093	0.29869	0.77798	0.0021321	0.094149	0.011329	0.011382	0.032978	0.9762	0.0049618
2153	F5	-0.25921	-0.34122	-0.28527	-0.49914	-0.93992	-0.8827	0.43013	0.13975	0.28538	0.035718	0.00014191	4.7025e-07	-1.3115	0.0049618
10741	RBBP9	-0.0069332	0.16915	0.24471	0.23234	0.24517	0.36547	0.97471	0.23296	0.13866	0.098911	0.24032	0.00077446	0.72077	0.0050185
10235	RASGRP2	0.38827	0.33904	0.42888	0.43693	-0.29635	0.47388	0.027565	0.01254	0.012119	0.0092249	0.1897	5.6121e-05	1.1245	0.0050299
5791	PTPRE	-0.087042	-0.25331	-0.096095	-0.10252	-0.35111	-0.1497	0.68289	0.0047543	0.56727	0.4821	0.059299	0.206	-0.63648	0.0050398
9013	TAF1C	0.10068	0.15446	0.1945	0.2943	0.20479	0.4561	0.63162	0.26396	0.20467	0.02461	0.21614	4.7372e-06	0.94002	0.0050569
54980	C2orf42	0.20722	0.16398	0.18814	0.14227	0.45144	0.48371	0.1781	0.19814	0.213	0.23203	0.001398	3.0025e-07	1.218	0.0050742
3627	CXCL10	-1.0379	-0.81836	-1.1354	-0.93298	0.059756	-0.12021	0.014861	0.037766	0.012305	0.02936	0.94049	0.76683	-0.86695	0.0050845
6015	RING1	0.01009	0.26543	0.061596	0.16573	0.15248	0.19085	0.95745	0.0013487	0.60748	0.05642	0.054329	0.013406	0.84508	0.0050845
91603	ZNF830	0.050592	0.041351	0.15977	0.11741	0.19265	0.24514	0.75126	0.67777	0.11992	0.20255	0.051134	0.0010973	0.72245	0.0050845
93622	LOC93622	-0.015768	0.26301	0.42942	0.36169	0.09837	0.42604	0.95745	0.075392	0.010766	0.019707	0.67006	0.002295	0.85522	0.0050873
2932	GSK3B	-0.027165	-0.2075	-0.101	-0.17317	-0.24176	-0.3242	0.89728	0.027849	0.43801	0.07462	0.039199	3.2473e-05	-0.93052	0.0051127
27166	PRELID1	-0.30683	-0.15995	-0.075235	-0.2406	-0.6074	-0.25947	0.074124	0.20661	0.53482	0.043822	1.0099e-05	0.022526	-1.0329	0.0051127
56339	METTL3	0.10756	0.33397	0.2781	0.23899	-0.065734	0.39356	0.57284	0.0022996	0.03914	0.039635	0.74145	4.6266e-05	0.99507	0.0051426
23708	GSPT2	0.17115	0.58875	0.38829	0.39497	522.17	0.74313	0.73225	0.015483	0.23197	0.083512	0.33076	2.9025e-06	0.97368	0.0051451
64789	EXO5	0.24855	0.15287	0.10547	0.19853	0.30148	0.51439	0.12366	0.20259	0.46407	0.141	0.039327	4.7633e-07	1.0703	0.0051488
79003	MIS12	0.018907	0.25202	0.19177	0.27252	0.49253	0.42187	0.94119	0.024593	0.16996	0.014908	6.4595e-05	8.3141e-06	1.3024	0.0051503
9788	MTSS1	0.030708	0.29164	0.060896	0.31368	0.3751	0.42366	0.92397	0.054067	0.78703	0.053603	0.11026	0.0020821	0.72748	0.0051734
55661	DDX27	0.15072	0.073349	0.25623	0.18315	0.32481	0.42887	0.38499	0.61255	0.085172	0.16387	0.016286	9.3586e-06	0.98537	0.0052046
83746	L3MBTL2	-0.01	0.15527	0.22561	0.14549	0.078445	0.24737	0.95745	0.10847	0.050565	0.16071	0.50216	0.0013998	0.72523	0.0052142
163702	IFNLR1	0.11615	0.59961	0.31471	0.43726	0.45687	0.91115	0.61939	0.011464	0.31951	0.089684	0.094412	3.3293e-07	1.0951	0.0052293
123041	SLC24A4	-0.081057	-0.33593	-0.28477	-0.19192	-0.76384	-0.29922	0.78659	0.051424	0.20971	0.34294	0.0011295	0.089056	-0.74063	0.0052332
79684	MSANTD2	0.16145	0.31742	0.18264	0.43086	0.41735	0.66615	0.34025	0.0917	0.42138	0.012565	0.076999	5.2099e-08	1.1806	0.0052511
6617	SNAPC1	0.26868	0.15478	0.072074	0.22671	0.59129	0.45819	0.10907	0.27426	0.72026	0.10124	0.0003628	9.8899e-05	1.053	0.0052649
54900	LAX1	0.10361	0.53874	0.52143	0.52795	0.59389	0.95683	0.78961	0.0077744	0.016853	0.014353	0.016729	3.3849e-11	1.68	0.0052863
91298	C12orf29	-0.025343	0.35994	0.46476	0.467	0.42479	0.68698	0.94039	0.029269	0.011477	0.0039382	0.011487	3.6346e-08	1.4372	0.0053557
26119	LDLRAP1	0.34324	0.58579	0.45246	0.47394	-0.22203	0.68764	0.15009	0.00051897	0.025955	0.0043791	0.37528	2.4331e-06	1.2491	0.0054068
79161	TMEM243	-0.013412	0.37045	0.35502	0.34416	0.057221	0.39912	0.95955	0.0012408	0.010884	0.0030346	0.68857	7.1837e-05	1.1482	0.0054205
89122	TRIM4	0.038344	0.17714	0.12474	0.20765	0.24016	0.3621	0.84414	0.083231	0.34563	0.033836	0.018234	6.5896e-06	1.0132	0.0054205
55975	KLHL7	0.080138	0.14389	0.071747	0.20918	0.33897	0.33522	0.63555	0.18581	0.64615	0.069012	0.0024072	0.00051247	0.87764	0.0054915
163087	ZNF383	0.16748	0.11132	0.32592	0.22048	0.45002	0.52853	0.37073	0.50649	0.07327	0.19061	0.025928	2.734e-06	1.0169	0.0055106
144132	DNHD1	0.064484	0.50812	0.42453	0.43609	-0.11096	0.51172	0.79152	0.0047543	0.070929	0.028913	0.70606	0.0028679	0.83305	0.0055192
22796	COG2	-0.050656	0.36305	0.24253	0.30163	0.24146	0.39206	0.82431	0.0015225	0.08063	0.011699	0.18076	8.3703e-05	1.0602	0.0055235
84187	TMEM164	-0.23237	-0.67429	-0.27887	-0.5783	-0.9802	-0.76278	0.43659	0.0072102	0.40218	0.033482	5.8231e-07	2.9194e-05	-1.3954	0.0055314
29851	ICOS	-0.040491	0.39422	0.49654	0.48967	0.59489	0.20459	0.91253	0.031044	0.014781	0.0059868	0.011304	0.27482	0.92721	0.005541
55181	SMG8	-0.17233	-0.33218	-0.076471	-0.21682	-0.091701	-0.21885	0.35901	0.056548	0.76902	0.25653	0.62818	0.14965	-0.55588	0.005541
58493	INIP	0.086592	0.050645	0.17227	0.067982	0.14066	0.2293	0.62011	0.60002	0.11895	0.52192	0.40384	0.010046	0.55821	0.0055603
65108	MARCKSL1	0.4272	0.14968	0.52879	0.29746	0.78392	0.11619	0.048335	0.40612	0.0057315	0.078162	8.4706e-05	0.50686	1.0868	0.005564
6280	S100A9	0.013135	-0.45762	-0.26917	-0.42509	-0.82394	-0.32555	0.96948	0.0013751	0.11611	0.0066107	2.9756e-06	0.00078363	-1.3915	0.005564
178	AGL	0.070761	0.040025	0.26307	0.22295	0.042795	0.27111	0.65251	0.78475	0.052702	0.073958	0.81243	0.0079007	0.63556	0.005564
79873	NUDT18	-0.078932	-0.13254	-0.21873	-0.1301	-0.15824	-0.17919	0.70956	0.31719	0.13598	0.34461	0.26322	0.11222	-0.55552	0.0055654
55255	WDR41	-0.26354	-0.12565	-0.18401	-0.12672	-0.25635	-0.013322	0.07822	0.34423	0.22772	0.36183	0.10942	0.92257	-0.55828	0.0055668
81544	GDPD5	-0.20846	-0.12816	-0.25941	-0.13349	-0.50863	-0.36438	0.24537	0.37944	0.099476	0.3792	0.00010211	0.00057873	-1.0139	0.005611
63892	THADA	0.088718	0.27103	0.32229	0.18719	-0.080486	0.37764	0.50595	0.01526	0.017428	0.090367	0.65857	0.000103	0.91966	0.0056289
8321	FZD1	-0.069586	-0.37863	-0.37133	-0.29709	-0.81792	-0.19012	0.72599	0.015806	0.068971	0.085309	9.4585e-05	0.29519	-0.93701	0.005629
84898	PLXDC2	0.11947	-0.43539	-0.31124	-0.39848	-0.53064	-0.41976	0.63289	0.00073226	0.038662	0.0035281	0.0020504	0.00038948	-1.2845	0.005662
9847	C2CD5	0.03401	0.13878	0.12504	0.15401	0.025875	0.16156	0.85998	0.16188	0.30695	0.11812	0.8632	0.046152	0.55457	0.0057512
945	CD33	-0.47441	-0.33724	-0.18105	-0.37346	-1.0604	-0.2674	0.067308	0.084345	0.32423	0.059356	2.2232e-06	0.11168	-1.0513	0.005792
6640	SNTA1	0.14368	0.47218	0.50606	0.57743	-290.53	0.33426	0.58656	0.082356	0.3345	0.10425	0.53433	0.09601	0.55561	0.005792
58473	PLEKHB1	0.20802	0.52749	0.50062	0.42599	-0.13549	0.68124	0.37589	0.0018741	0.016974	0.024154	0.5655	6.4251e-06	1.1087	0.0057964
10039	PARP3	-0.40037	0.054241	-0.38346	-0.35416	-0.50107	-0.26549	0.0092139	0.77757	0.019261	0.0189	0.0032653	0.075213	-1.0791	0.0058006
5627	PROS1	-0.15417	-0.49218	-0.77349	-0.63052	-0.70165	-0.022026	0.66621	0.059239	0.0061896	0.018304	0.036559	0.94343	-0.84814	0.0058006
55929	DMAP1	-0.0057319	0.24452	0.11096	0.22296	0.14683	0.1227	0.97508	0.0019647	0.28108	0.0056795	0.21079	0.12493	0.82705	0.0058582
112724	RDH13	0.20655	0.4905	0.53522	0.40191	-0.042248	0.71022	0.37376	0.0060875	0.0094625	0.033713	0.86094	2.2437e-07	1.1972	0.0058831
55810	FOXJ2	0.093806	0.20173	0.11917	0.18233	0.061805	0.009843	0.56275	0.035548	0.32666	0.055046	0.68146	0.92672	0.55418	0.0058831
60560	NAA35	0.11125	0.11579	0.18859	0.17539	0.3854	0.39568	0.41108	0.3489	0.16053	0.14343	0.00024029	1.5623e-05	1.1103	0.0058831
64108	RTP4	-3.3755	-1.8837	-2.0136	-2.4972	476.25	-0.70163	0.0022298	0.0039979	0.006748	0.00018371	0.33076	0.055751	-1.3071	0.005905
10892	MALT1	0.10024	0.19917	0.32861	0.28602	0.54246	0.20691	0.6313	0.11562	0.020692	0.033571	4.0573e-06	0.070781	1.0867	0.005905
64218	SEMA4A	-0.05957	-0.080487	-0.30091	-0.33562	-0.3291	-0.45799	0.83574	0.62656	0.064409	0.017334	0.039779	8.1176e-05	-0.9348	0.005905
3276	PRMT1	0.061127	0.18022	0.27443	0.22043	0.14919	0.41483	0.78309	0.14583	0.049844	0.070103	0.4792	7.953e-06	0.9158	0.0059181
3431	SP110	-0.1735	-0.37033	-0.32935	-0.38679	-0.5365	0.0093787	0.4013	0.002797	0.026778	0.0029825	0.00022826	0.94949	-1.1647	0.005924
203328	SUSD3	0.071951	0.3725	0.38204	0.3358	0.084625	0.10235	0.75545	0.00134	0.0036524	0.0056635	0.55382	0.42449	0.96899	0.005924
57763	ANKRA2	0.11363	0.15856	-0.031089	0.14333	0.057144	0.092149	0.29197	0.029134	0.78616	0.067279	0.56024	0.19414	0.58522	0.0060299
84792	FAM220A	-0.02669	0.20681	0.28624	0.12517	0.36902	0.2691	0.88046	0.050562	0.021322	0.28209	0.014913	0.0033074	0.86657	0.0060299
26231	LRRC29	-0.17545	-0.21901	-0.23661	-0.28727	0.19884	-0.21969	0.40842	0.21276	0.28738	0.07162	0.48743	0.11927	-0.55282	0.0060483
55748	CNDP2	-0.32477	-0.059647	-0.43923	-0.31164	-0.37817	-0.070804	0.076056	0.69138	0.0021495	0.018139	0.08378	0.6588	-0.90403	0.0061272
54843	SYTL2	0.12849	0.39972	0.47016	0.2425	0.92444	0.70089	0.69713	0.068184	0.056161	0.33098	5.0972e-05	0.00012018	1.1304	0.0061272
1513	CTSK	-0.062011	-0.23841	-0.39131	-0.032342	-0.34593	-0.30751	0.83192	0.16204	0.063638	0.87934	0.070637	0.062183	-0.57995	0.0061272
55122	AKIRIN2	0.082756	-0.33148	-0.30353	-0.41144	-0.35034	-0.46088	0.72271	0.0046754	0.023929	0.00052913	0.025597	2.8906e-06	-1.3628	0.006139
9056	SLC7A7	-0.13582	-0.27483	-0.32705	-0.25964	-0.66999	-0.22149	0.57009	0.026012	0.023239	0.065423	1.5209e-06	0.10743	-1.1168	0.0061429
80194	TMEM134	0.11278	0.29954	0.38006	0.2557	-0.13546	0.35797	0.57473	0.021833	0.010304	0.063389	0.543	0.0013757	0.86189	0.0061527
9819	TSC22D2	0.13592	0.21401	0.070477	-0.0017354	0.22661	0.24192	0.34785	0.025669	0.58369	0.98945	0.15426	0.013815	0.62864	0.0061591
9960	USP3	-0.019581	-0.15692	-0.090348	-0.079765	-0.1149	-0.22159	0.90556	0.023274	0.3636	0.35403	0.22411	0.00046425	-0.7379	0.0062183
23509	POFUT1	0.18683	0.1321	0.27898	0.17975	-0.16007	0.30638	0.18086	0.24014	0.025895	0.095785	0.44685	0.0028091	0.76553	0.0062183
302	ANXA2	-0.25224	-0.081554	-0.24375	-0.23987	0.11594	-0.23461	0.087392	0.51883	0.071779	0.041589	0.50607	0.029936	-0.69771	0.0062183
145482	PTGR2	0.33673	0.036112	0.10169	0.23853	0.081674	0.30222	0.116	0.85564	0.63201	0.14145	0.7709	0.025721	0.55138	0.0062183
81037	CLPTM1L	-0.021029	0.17517	0.10425	0.096209	0.12821	0.1954	0.90804	0.036625	0.32713	0.32934	0.3245	0.012836	0.59887	0.0062431
9857	CEP350	0.109	0.16899	0.27339	0.15809	0.36929	0.063029	0.57009	0.15296	0.029983	0.21064	0.0015408	0.54955	0.75862	0.0062642
55226	NAT10	-0.0685	0.39715	0.33882	0.29489	0.32853	0.46204	0.76855	0.0007957	0.01873	0.015129	0.01966	6.1534e-07	1.3617	0.0063111
134359	POC5	-0.019714	0.11054	0.12355	0.16182	0.26813	0.165	0.92295	0.30542	0.3339	0.12464	0.038784	0.070615	0.5621	0.0063364
4054	LTBP3	0.094128	0.4559	0.46763	0.40067	-0.038135	0.57927	0.75776	0.005161	0.015196	0.02576	0.83768	3.2185e-05	1.0163	0.0063516
84304	NUDT22	-0.12911	-0.20228	0.020506	-0.19111	-0.31231	-0.1914	0.53475	0.14019	0.92215	0.16328	0.16021	0.071996	-0.54941	0.0063553
2639	GCDH	0.045988	0.14516	0.26603	0.23463	-0.023792	0.22429	0.81922	0.33152	0.096456	0.11581	0.91447	0.065131	0.54871	0.0064203
84447	SYVN1	0.18198	0.24773	0.13788	0.2226	0.0096077	0.0084415	0.23997	0.026647	0.3469	0.03938	0.97203	0.95256	0.59857	0.0064359
29990	PILRB	0.066543	0.099768	0.02638	0.23448	0.19418	0.28336	0.76561	0.45666	0.89715	0.07921	0.18274	0.010891	0.55814	0.0064359
2519	FUCA2	-0.38676	-0.30854	-0.26286	-0.25267	-0.72456	-0.090762	0.025916	0.036495	0.1137	0.10916	3.8236e-06	0.53013	-1.1073	0.0064366
112858	TP53RK	-0.0042377	0.31974	0.41692	0.3036	0.37215	0.59335	0.98926	0.025207	0.0099861	0.042996	0.068661	1.7225e-07	1.2381	0.0064368
11329	STK38	0.099355	0.2036	0.19753	0.15797	-0.13585	0.15819	0.57293	0.045923	0.092523	0.14936	0.43072	0.09916	0.60387	0.0064598
340205	TREML1	-0.21965	-0.36291	-0.3668	-0.60949	-0.58976	0.01654	0.59264	0.18418	0.23984	0.018729	0.081166	0.95511	-0.60236	0.0064635
84705	GTPBP3	0.11962	0.39025	0.064686	0.46653	0.087022	0.33762	0.4981	0.0046633	0.76884	0.0007524	0.6861	0.0043836	0.92411	0.0065035
2841	GPR18	-0.083084	0.42965	0.44714	0.40931	0.57982	0.70341	0.80142	0.006169	0.022275	0.016649	0.0069472	4.0213e-07	1.3334	0.0065114
27034	ACAD8	0.031202	0.17388	0.061422	0.070842	0.20072	0.22008	0.85178	0.059987	0.62718	0.51103	0.12835	0.0040388	0.61561	0.0065166
9553	MRPL33	-0.16682	-0.22811	0.033235	-0.1789	-0.17292	-0.085652	0.16931	0.0077569	0.78447	0.030547	0.063771	0.30098	-0.75064	0.0065248
2650	GCNT1	-0.42796	-0.32198	-0.40968	-0.45017	-0.050632	-0.0022965	0.012203	0.046457	0.020856	0.005073	0.83723	0.98847	-0.91201	0.0065395
26191	PTPN22	0.16149	0.031339	0.19396	0.11266	0.43458	0.31847	0.41279	0.85401	0.21317	0.46306	0.020374	0.014844	0.61688	0.0065395
80314	EPC1	-0.023499	0.22829	0.20818	0.12092	0.07712	0.23555	0.90645	0.040567	0.097987	0.32079	0.59676	0.01553	0.61934	0.0065445
3985	LIMK2	-0.14033	-0.60924	-0.76814	-0.76794	0.085414	-0.83435	0.71825	0.006333	0.0019444	0.00060875	0.80862	1.5528e-05	-1.255	0.0065718
79943	ZNF696	0.077259	0.38797	0.2869	0.14703	0.34936	0.5808	0.77753	0.021087	0.16584	0.45347	0.2291	3.5713e-05	0.85184	0.0065815
25926	NOL11	0.044295	0.3281	0.25436	0.37694	0.10413	0.46269	0.85393	0.0046754	0.065243	0.0010853	0.54386	2.3471e-07	1.2538	0.0067111
8563	THOC5	-0.1688	-0.24816	-0.25923	-0.20498	-0.032504	-0.011639	0.4463	0.056499	0.10116	0.15437	0.90731	0.94757	-0.54559	0.0067599
219844	HYLS1	-0.050111	0.2461	0.27989	0.18508	0.20053	0.33349	0.81738	0.039622	0.041123	0.15581	0.22223	0.001274	0.79483	0.0068013
1478	CSTF2	0.078024	0.17931	0.15473	0.11406	0.37738	0.10074	0.64739	0.092371	0.23564	0.34294	0.0019158	0.35218	0.65145	0.0068015
351	APP	0.0038978	-0.49514	-0.32588	-0.3415	-0.32287	-0.11764	0.98782	0.00068118	0.030694	0.018139	0.012283	0.42318	-0.98436	0.0068906
23521	RPL13A	-0.041782	0.3849	0.45402	0.41909	0.053967	0.44607	0.88724	0.003964	0.0049205	0.0027476	0.55227	2.6679e-05	1.1743	0.0069018
3702	ITK	0.57841	1.0977	1.0567	1.1446	-504.16	2.0165	0.56924	0.0017036	0.0047111	0.0030664	0.53433	2.2699e-05	1.1773	0.0069166
55813	UTP6	0.082982	0.22996	0.060894	0.19916	-0.039718	0.26258	0.6765	0.021268	0.65567	0.049912	0.84857	0.010496	0.65339	0.0069166
8932	MBD2	0.060221	-0.18481	-0.31435	-0.29282	-0.19622	-0.2657	0.80152	0.19939	0.032352	0.034409	0.24849	0.010384	-0.73856	0.0069166
51283	BFAR	0.20388	0.16957	0.11629	0.10036	0.27161	0.4076	0.16043	0.1373	0.41513	0.41503	0.090769	2.2966e-06	0.95057	0.0069267
151306	GPBAR1	-0.90589	-0.27144	-0.30239	-0.69826	-1.7247	-0.27501	0.014625	0.28479	0.19095	0.0066107	2.7315e-06	0.30712	-1.1921	0.0069403
51131	PHF11	-0.31908	-0.081745	-0.27246	-0.30209	0.043105	-0.13994	0.034395	0.58619	0.059819	0.017819	0.76469	0.20226	-0.7224	0.0069403
51593	SRRT	0.049494	0.28099	0.17094	0.24587	0.10602	0.048493	0.78235	0.0013004	0.12704	0.0066758	0.39138	0.59451	0.81417	0.0069816
170679	PSORS1C1	-0.028854	-0.30798	-0.36889	-0.34226	0.06941	-0.44226	0.91775	0.074262	0.057963	0.050888	0.84084	0.0031474	-0.71994	0.007012
55229	PANK4	0.00071321	0.05117	0.18757	0.17106	0.16352	0.099299	0.99736	0.62684	0.094149	0.069638	0.1298	0.20908	0.54458	0.0070205
54107	POLE3	-0.07098	0.22497	0.18781	0.26189	0.1667	0.25084	0.7248	0.033181	0.14208	0.01203	0.18766	0.0098642	0.78769	0.0070494
59338	PLEKHA1	0.14519	0.39098	0.51035	0.43852	0.094873	0.74589	0.62196	0.021538	0.007356	0.013307	0.54795	4.901e-09	1.3435	0.0071117
84861	KLHL22	0.086263	0.34284	0.27873	0.29071	0.062051	0.4654	0.67573	0.0022545	0.040771	0.011732	0.74621	5.0097e-08	1.2453	0.0071209
2268	FGR	-0.033496	-0.11442	-0.17959	-0.13282	-0.31303	-0.32269	0.86575	0.24085	0.12487	0.19988	0.013832	4.6256e-05	-0.89952	0.0071363
4048	LTA4H	-0.35628	-0.45349	-0.32656	-0.50949	-0.87616	-0.050111	0.1763	0.012706	0.095369	0.0065544	5.1117e-06	0.82427	-1.155	0.0071505
29104	N6AMT1	0.069609	0.60896	0.20937	0.45343	-0.020906	0.41227	0.76341	0.0028415	0.45314	0.035728	0.95907	0.045842	0.70467	0.0071638
9404	LPXN	0.045261	0.22597	0.22094	0.18828	0.36595	0.048587	0.8434	0.038946	0.076835	0.11615	0.0060406	0.70526	0.7158	0.0071925
51510	CHMP5	-0.41095	-0.26166	-0.43732	-0.48705	0.20222	-0.30449	0.052076	0.1188	0.01567	0.0025559	0.29605	0.025933	-0.92067	0.0072117
285331	CCDC66	-0.10153	0.33449	0.42094	0.29169	0.4627	0.3622	0.66187	0.017211	0.0092075	0.048914	0.00579	0.0045268	1.0243	0.0072152
572	BAD	-0.12061	-0.11542	-0.091948	-0.12882	-0.39385	-0.28134	0.40955	0.33233	0.55356	0.29622	0.0022143	0.0012615	-0.79734	0.0072159
6730	SRP68	-0.064847	0.21153	0.27643	0.18891	0.32888	0.25311	0.72971	0.02778	0.013431	0.076461	0.0034724	0.0058617	0.98348	0.0072465
28988	DBNL	-0.065308	-0.17308	-0.11385	-0.25635	-0.44777	-0.15873	0.73136	0.066856	0.26787	0.0062413	1.5586e-05	0.050955	-1.0341	0.0073218
50807	ASAP1	-0.011324	-0.21257	-0.2012	-0.26906	0.013406	-0.29045	0.96229	0.037995	0.099792	0.010284	0.93425	0.0032502	-0.77669	0.0073646
4068	SH2D1A	0.11746	0.11272	0.40863	0.36075	0.60984	0.61431	0.70196	0.51909	0.030302	0.042284	0.00047803	2.9842e-06	1.2218	0.0073853
51667	NUB1	-0.0040081	-0.22081	-0.14448	-0.31909	-0.22368	-0.088077	0.98588	0.0496	0.39878	0.0092249	0.15218	0.43772	-0.64184	0.0074026
83460	EMC6	-0.23557	-0.095038	-0.089287	-0.13387	-0.1293	-0.0073399	0.028704	0.33813	0.46043	0.16589	0.24183	0.93366	-0.58052	0.0074457
54881	TEX10	0.0022787	0.37544	0.1752	0.33096	0.36891	0.50271	0.99318	0.001491	0.24902	0.007052	0.010649	4.7304e-08	1.3825	0.0075967
65220	NADK	-0.066087	-0.2945	-0.069433	-0.29544	-0.49932	-0.15448	0.81252	0.017875	0.7097	0.025334	0.0035447	0.2059	-0.77427	0.0075967
147184	TMEM99	0.076533	0.18601	0.18069	0.22973	0.15744	0.42837	0.72048	0.17985	0.27408	0.10525	0.43035	2.4999e-05	0.79614	0.0075967
1196	CLK2	0.15888	0.17824	0.08976	0.071762	0.19321	0.39618	0.30608	0.143	0.55384	0.62697	0.15704	0.00011885	0.74357	0.0075967
56672	AKIP1	-0.11573	-0.28387	-0.43879	-0.24756	-185.75	-0.29132	0.56672	0.32103	0.10759	0.47978	0.53433	0.10839	-0.53646	0.0075967
23597	ACOT9	-0.27265	-0.41428	-0.46733	-0.43619	0.26398	-0.42383	0.18145	0.0067791	0.0096579	0.0059427	0.22026	6.1865e-05	-1.0804	0.0076057
57505	AARS2	0.02	0.24931	0.15527	0.30682	0.29128	0.47027	0.9283	0.045923	0.35757	0.010543	0.026129	1.87e-06	1.0878	0.0076057
54870	QRICH1	0.10088	0.26535	0.11491	0.20868	-0.072861	0.23344	0.44617	0.0012888	0.2993	0.021073	0.59555	0.0033432	0.84983	0.0076057
200942	KLHDC8B	-0.32081	-0.47855	-0.071183	-0.52542	-0.77174	-0.22459	0.2251	0.0074599	0.80321	0.0070508	4.2016e-05	0.24332	-1.0529	0.0076057
26750	RPS6KC1	-0.1441	-0.24575	-0.16116	-0.086886	-0.45829	-0.41268	0.26533	0.020628	0.24981	0.51103	2.8108e-05	1.3755e-06	-1.3246	0.0076162
55340	GIMAP5	0.034722	0.55091	0.49018	0.41446	0.27832	0.1374	0.91866	0.00038715	0.0099154	0.012951	0.27824	0.41369	0.95805	0.0076162
8202	NCOA3	0.14432	0.025124	0.11157	0.092536	0.049126	0.10466	0.14721	0.78281	0.21577	0.26472	0.68689	0.13407	0.53666	0.0076276
11340	EXOSC8	0.07994	0.16479	0.26329	0.20049	0.03344	0.36766	0.65169	0.1116	0.026778	0.065975	0.77849	3.7514e-06	0.95446	0.0076299
56995	TULP4	0.01101	0.34372	0.29681	0.20132	0.061001	0.38614	0.9541	0.0046633	0.031815	0.13544	0.74605	0.00012431	0.90699	0.0076311
5352	PLOD2	-0.04715	-0.56469	-0.77905	-0.66892	0.19229	-0.60234	0.80893	0.082032	0.023929	0.039376	0.64666	0.0076028	-0.7373	0.0076434
5641	LGMN	0.0094339	0.50813	0.37434	0.44865	1.0704	0.78358	0.95549	0.014613	0.16671	0.036993	6.381e-06	4.0546e-05	1.2927	0.0076482
23567	ZNF346	0.22362	0.32587	-0.08889	0.31068	0.31334	0.40737	0.16812	0.016014	0.65682	0.030672	0.034069	5.3423e-05	0.99653	0.0076482
7746	ZSCAN9	0.051298	0.062928	0.19948	0.13714	0.081576	0.24279	0.7972	0.63206	0.14846	0.27242	0.57878	0.012022	0.53792	0.0076482
6339	SCNN1D	0.075861	0.72529	0.26691	0.72186	0.24273	0.69015	0.80273	0.0024066	0.38069	0.00067685	0.59582	5.253e-05	1.0737	0.0076647
5428	POLG	0.031021	0.2855	0.073922	0.20318	0.088377	0.29259	0.89404	0.0064148	0.62382	0.090246	0.63052	0.0032943	0.71287	0.0076859
93343	MVB12A	-0.17233	-0.10276	-0.21232	-0.18923	-0.57678	-0.26914	0.30824	0.39872	0.12682	0.10584	6.3484e-06	0.0085671	-1.0016	0.0077128
84707	BEX2	-0.050957	0.47189	0.51887	0.4352	0.10095	0.53776	0.87978	0.0032639	0.0086759	0.012928	0.68857	0.00027006	1.0217	0.0077618
11138	TBC1D8	-0.26699	-0.13196	-0.44517	-0.1237	0.0097129	-0.29772	0.14092	0.38605	0.0046169	0.44673	0.96909	0.018998	-0.73981	0.00785
256051	ZNF549	0.53718	0.38871	0.46285	0.38234	-0.027788	1.0707	0.035968	0.042558	0.03598	0.033152	0.95824	1.8795e-09	1.335	0.0078823
11342	RNF13	-0.044668	-0.32455	-0.18083	-0.32655	-0.076719	-0.42907	0.84302	0.0047543	0.2174	0.0058338	0.64194	4.1288e-06	-1.0473	0.0078823
170960	ZNF721	0.14526	0.227	0.25533	0.30293	0.089791	0.48782	0.43262	0.053748	0.07853	0.014253	0.61195	2.0774e-08	1.1746	0.0078823
64802	NMNAT1	-0.068661	-0.23194	-0.17271	-0.2755	0.0066101	-0.21216	0.77226	0.14603	0.32976	0.094564	0.97639	0.12122	-0.53449	0.0078823
94120	SYTL3	0.26516	0.092653	0.34746	0.15465	0.64941	0.36294	0.19406	0.6035	0.039359	0.34931	4.3568e-05	0.0054748	0.99933	0.0078952
55297	CCDC91	0.31972	0.52166	0.72483	0.47696	-170.49	1.2582	0.2607	0.19854	0.1071	0.18237	0.53433	0.00092363	0.70604	0.0078952
92106	OXNAD1	0.37813	2.0064	1.1999	1.2832	-401.79	2.1642	0.31298	0.00074334	0.020168	0.0056676	0.53433	2.3471e-07	1.2753	0.0079035
5442	POLRMT	0.088317	0.45213	0.44163	0.33338	-0.087817	0.45579	0.72065	0.0011892	0.0093465	0.020357	0.71841	3.0244e-05	1.0895	0.0079045
11168	PSIP1	0.20763	0.18138	0.25575	0.24108	-0.15722	0.13385	0.20053	0.12337	0.064463	0.050424	0.3405	0.23177	0.64228	0.0080162
56927	GPR108	-0.038143	-0.23942	-0.02366	-0.251	-0.10916	-0.26183	0.87121	0.023439	0.89847	0.037453	0.50901	0.0075362	-0.66926	0.008072
26036	ZNF451	0.024312	0.18459	0.20351	0.2627	0.25997	0.40081	0.92188	0.21851	0.23165	0.067339	0.080311	2.7907e-05	0.85984	0.0081716
10312	TCIRG1	0.03991	-0.26832	-0.19101	-0.25151	-0.44554	-0.37221	0.86336	0.01728	0.1967	0.037695	0.0016204	4.7763e-05	-1.0863	0.0082556
25915	NDUFAF3	-0.22692	-0.21552	-0.33505	-0.36969	-0.26749	0.077078	0.13053	0.21278	0.076532	0.026434	0.048888	0.63199	-0.72387	0.0083449
604	BCL6	0.11689	-0.45383	-0.55582	-0.44707	-0.43854	-0.72046	0.71684	0.0056025	0.0067736	0.011924	0.066386	1.2506e-06	-1.2634	0.0083495
57470	LRRC47	0.19915	0.097282	0.02149	0.14965	0.085584	0.28163	0.080073	0.29742	0.87849	0.10359	0.49551	9.8579e-05	0.78815	0.0083545
54512	EXOSC4	-0.16853	-0.35577	-0.15452	-0.22003	-0.042654	-0.061437	0.41001	0.023529	0.48957	0.20255	0.73705	0.70549	-0.53065	0.00849
55703	POLR3B	-0.046153	0.30385	0.33244	0.33911	0.14703	0.40912	0.86548	0.046111	0.054192	0.038271	0.59378	0.00061072	0.807	0.00849
23483	TGDS	0.036891	0.16841	0.25006	0.21176	0.13678	0.38528	0.85026	0.0846	0.036193	0.0471	0.3752	7.3945e-07	1.0298	0.00849
57534	MIB1	0.23537	0.29034	0.068813	0.38237	0.19515	0.56435	0.14721	0.056829	0.74133	0.012426	0.36417	1.4844e-07	1.0983	0.00849
6341	SCO1	-0.15913	-0.042877	-0.16055	-0.10456	0.059561	-0.092143	0.13215	0.63551	0.087171	0.2223	0.61546	0.18967	-0.53775	0.00849
8672	EIF4G3	-0.25494	-0.187	-0.32225	-0.26772	0.00048567	-0.011574	0.076096	0.082831	0.0080829	0.016953	0.99793	0.92506	-0.79322	0.0085372
10221	TRIB1	0.062188	-0.18384	-0.24186	-0.21546	-0.32162	-0.27495	0.84471	0.24404	0.19026	0.17667	0.18378	0.080636	-0.53189	0.0085399
23062	GGA2	0.026718	0.28797	0.22005	0.29011	0.56589	0.2363	0.91944	0.020443	0.15481	0.026816	1.9901e-05	0.057427	1.0125	0.0085411
54946	SLC41A3	-0.08405	0.31287	0.22304	0.23597	0.20873	0.24138	0.67525	0.0049842	0.11472	0.047305	0.09685	0.019083	0.81331	0.0085415
5876	RABGGTB	-0.048839	0.16339	0.13292	0.16506	0.13366	0.23229	0.78235	0.059003	0.24104	0.08578	0.18439	0.0035812	0.69998	0.0085415
50808	AK3	-0.051404	0.30777	0.20556	0.27204	0.11544	0.19266	0.79829	0.0013256	0.091127	0.0076964	0.33895	0.027081	0.88528	0.0085832
56986	DTWD1	-0.15276	-0.18269	-0.060263	-0.075608	-0.10486	-0.12721	0.2586	0.079977	0.68018	0.53967	0.52842	0.17132	-0.52839	0.0086381
83440	ADPGK	-0.086045	-0.074709	-0.056052	-0.084989	-0.16329	-0.065888	0.44185	0.31005	0.57757	0.27142	0.039674	0.33828	-0.52969	0.0086806
55048	VPS37C	0.24962	0.21402	0.1673	0.16826	0.55585	0.064331	0.20188	0.10532	0.32358	0.22009	0.00072293	0.68389	0.7233	0.008701
374395	TMEM179B	-0.16518	-0.11973	0.030237	-0.12958	-0.18359	-0.16158	0.26132	0.21749	0.82238	0.19243	0.29826	0.086309	-0.52957	0.0087294
152559	PAQR3	0.051774	0.27177	0.15	0.24956	0.2627	0.48536	0.83983	0.11074	0.48405	0.19906	0.32888	0.00017162	0.70705	0.0087301
64949	MRPS26	-0.082412	0.23865	0.45283	0.32524	0.28994	0.29636	0.7284	0.052323	0.0014846	0.0095333	0.13559	0.0015086	1.0408	0.0087369
373156	GSTK1	-0.46473	-0.090083	-0.15309	-0.25519	-0.45105	-0.042896	0.0055054	0.44799	0.30648	0.013606	0.020864	0.73379	-0.90792	0.0087522
8175	SF3A2	0.21527	0.12086	0.26551	0.19275	-0.043258	0.044965	0.089425	0.18788	0.016808	0.032853	0.73487	0.65666	0.70304	0.0087863
27284	SULT1B1	-0.08699	-0.43292	-0.51108	-0.32654	-1.0984	-0.72206	0.80227	0.035484	0.020856	0.10512	2.9208e-07	9.7325e-05	-1.3574	0.0088006
3032	HADHB	-0.0042069	-0.18754	-0.11106	-0.12097	-0.07134	-0.095515	0.98469	0.028634	0.3553	0.22604	0.57996	0.20342	-0.52791	0.0089115
113263	GLCCI1	0.049411	0.14651	0.15729	0.12145	0.3745	0.21594	0.79889	0.20738	0.23824	0.34321	0.0010099	0.023505	0.72411	0.0089115
203068	TUBB	0.75409	0.34374	0.47977	0.20018	-145.92	0.65243	0.21603	0.072436	0.029287	0.2273	0.53433	0.00014386	0.83524	0.0089449
3075	CFH	-0.11018	-0.25947	-0.11058	-0.48294	-0.83676	-0.16905	0.62723	0.28384	0.72062	0.042222	0.015351	0.49599	-0.56856	0.0089449
51121	RPL26L1	-0.18576	-0.17195	0.05451	-0.1341	-0.18246	-0.13983	0.1291	0.060964	0.64861	0.15754	0.029087	0.090216	-0.67812	0.0090152
79056	PRRG4	0.092026	-0.42576	-0.54005	-0.56604	-1.0539	-0.51494	0.81021	0.03204	0.017598	0.0044165	1.4052e-05	0.0095776	-1.2367	0.0090219
10385	BTN2A2	-0.077131	-0.15504	-0.19931	-0.057808	-0.0090807	-0.22851	0.59464	0.19703	0.16681	0.68786	0.96623	0.018147	-0.52731	0.0090769
26986	PABPC1	0.86113	0.1022	0.52346	0.32659	0.057108	1.0191	0.0030769	0.46896	0.010154	0.037	0.76469	1.504e-08	1.4052	0.0090786
113246	C12orf57	0.020234	0.56616	0.63493	0.57494	0.01651	0.65778	0.95999	0.0012649	0.0015433	0.0020569	0.94923	3.5539e-06	1.3001	0.0090951
23398	PPWD1	-0.036356	0.35939	0.16486	0.17349	0.3641	0.28735	0.86225	0.00022943	0.16292	0.10766	0.0043523	0.00096489	1.1037	0.0092279
22980	TCF25	-0.02076	0.25007	0.096771	0.18714	0.37413	0.29056	0.9254	0.015741	0.47435	0.080998	0.0042583	0.001891	0.87654	0.009257
220323	OAF	-0.040783	-0.26796	-0.049486	-0.23793	-0.15554	-0.12072	0.87707	0.034577	0.79718	0.073315	0.41085	0.34511	-0.52606	0.0092653
27229	TUBGCP4	-0.023158	0.38275	0.2421	0.26685	0.1584	0.47569	0.9209	0.00089252	0.1036	0.040762	0.14685	1.7463e-06	1.1455	0.0092653
8078	USP5	0.20694	0.4205	0.31984	0.27492	-0.04334	0.048326	0.42021	0.0046137	0.062759	0.051923	0.905	0.76346	0.68946	0.0092783
10838	ZNF275	0.058366	0.45247	0.4231	0.40629	0.015465	0.60608	0.83574	0.002209	0.0092075	0.0069704	0.93436	2.001e-07	1.2524	0.0092918
9470	EIF4E2	-0.16423	-0.081179	-0.082723	-0.11125	-0.31805	-0.24415	0.19437	0.43106	0.48074	0.27064	0.0001948	0.0015585	-0.90222	0.0093795
10346	TRIM22	-0.81705	-0.46024	-0.8315	-0.77023	-0.77917	0.18379	0.0022298	0.037791	0.00035774	0.00056963	0.00017704	0.38959	-1.6167	0.0094436
11146	GLMN	-0.0056284	0.25028	0.26693	0.28099	0.58307	0.50361	0.98497	0.067045	0.092764	0.048012	9.4803e-05	3.6092e-06	1.2556	0.0094845
55303	GIMAP4	-0.431	-0.10975	-0.12642	-0.2721	-0.21395	-0.064998	0.0095656	0.45633	0.4087	0.044415	0.38564	0.64928	-0.69285	0.0095191
9262	STK17B	-0.003421	-0.22259	-0.12702	-0.13912	-0.090935	-0.078719	0.9872	0.019905	0.30769	0.18334	0.53338	0.43707	-0.52428	0.0095638
9775	EIF4A3	0.035848	0.069929	0.13115	0.080842	0.20715	0.10078	0.83041	0.41696	0.18065	0.35314	0.049479	0.18929	0.52424	0.0095853
84166	NLRC5	-0.15118	-0.31112	-0.41258	-0.45406	-0.43779	0.024721	0.4616	0.019111	0.0051421	0.00067685	0.0002135	0.87268	-1.235	0.0097263
3577	CXCR1	0.061167	-0.35765	-0.24885	-0.25636	-0.4415	-0.72756	0.91378	0.11267	0.34255	0.27827	0.3545	0.0038869	-0.58933	0.0097403
427	ASAH1	-0.073619	-0.18929	-0.12991	-0.24298	-0.12575	-0.1274	0.75606	0.17593	0.41838	0.086569	0.48098	0.34049	-0.51966	0.0099829
27106	ARRDC2	0.16024	0.13674	0.29363	0.056997	0.56138	0.41747	0.31885	0.27591	0.047634	0.68873	0.00010015	0.00010449	1.084	0.010037
54802	TRIT1	0.15242	0.096122	0.19069	0.24629	-0.10551	0.27973	0.36871	0.44007	0.19242	0.041197	0.52214	0.0081999	0.62896	0.010037
23082	PPRC1	0.028189	0.27699	0.27134	0.32939	-0.04061	0.21805	0.90103	0.016669	0.039416	0.0027539	0.79693	0.035451	0.81731	0.010041
29844	TFPT	-0.12859	-0.14934	-0.038391	-0.09868	-0.36559	-0.17901	0.4082	0.19344	0.81741	0.42896	0.0036263	0.074971	-0.61339	0.010059
4853	NOTCH2	-0.075847	-0.24937	-0.29945	-0.27702	0.038733	-0.12495	0.67024	0.0073194	0.0074716	0.0030664	0.7857	0.21496	-0.87251	0.010105
9725	TMEM63A	0.3029	0.30152	0.37258	0.14143	-0.17025	0.24584	0.049009	0.027447	0.020692	0.33562	0.34985	0.048487	0.76725	0.010125
5526	PPP2R5B	-0.074563	-0.23418	-0.19874	-0.1039	-0.2964	-0.26954	0.81738	0.19876	0.34762	0.62962	0.10271	0.058969	-0.5208	0.010125
1522	CTSZ	0.085581	-0.48811	-0.17275	-0.40579	-0.55262	-0.46483	0.76176	0.00075532	0.33796	0.0039382	0.0045912	0.00032044	-1.1617	0.010252
8886	DDX18	-0.022227	0.25525	0.23531	0.2287	0.20795	0.44121	0.9283	0.031327	0.098578	0.072396	0.076957	2.4331e-06	1.018	0.010256
8916	HERC3	0.038436	-0.14231	-0.17234	-0.21926	-0.050275	-0.18119	0.8407	0.1608	0.13733	0.028012	0.70784	0.041173	-0.60564	0.010303
1232	CCR3	0.22917	0.26878	0.81357	0.66442	0.16914	0.19044	0.6825	0.41309	0.018668	0.02936	0.74095	0.59227	0.59536	0.010415
8445	DYRK2	0.14238	0.53098	0.46184	0.47274	-0.072155	0.66975	0.6055	0.0011038	0.011733	0.0052332	0.71428	1.9632e-07	1.2682	0.010429
3066	HDAC2	0.13977	-0.011983	0.21776	0.067549	0.17381	0.12364	0.23989	0.91257	0.034014	0.46641	0.14684	0.13758	0.57444	0.010474
23401	FRAT2	-0.017669	-0.33692	-0.05419	-0.28485	-0.50368	-0.25022	0.95695	0.010257	0.79718	0.049905	0.013406	0.099988	-0.72864	0.010483
5294	PIK3CG	0.25093	0.066415	0.24972	0.18383	0.59191	0.35824	0.2426	0.69335	0.11583	0.26699	8.5451e-05	0.012232	0.88788	0.010483
341405	ANKRD33	-0.011571	-0.51317	-0.17577	-0.45641	-0.15809	-0.27159	0.98227	0.01667	0.51786	0.024326	0.68119	0.2503	-0.5929	0.010535
83547	RILP	-0.078435	-0.36997	-0.10533	-0.25419	-0.33202	-0.53586	0.75193	0.0018741	0.48958	0.055262	0.061422	8.8068e-08	-1.1926	0.010581
56548	CHST7	0.26116	0.24524	0.15086	0.27024	0.78856	0.25408	0.30419	0.18418	0.46502	0.13695	7.0292e-05	0.15095	0.79622	0.010616
63939	FAM217B	0.088942	0.20003	0.25276	0.20273	-0.14269	0.16406	0.65605	0.08234	0.051704	0.096071	0.43186	0.12049	0.60018	0.010665
81576	CCDC130	-0.003308	0.33581	0.055008	0.26859	0.36544	0.25778	0.98835	0.00074957	0.70865	0.010543	0.0016345	0.0045268	1.0662	0.010839
55577	NAGK	-0.22001	-0.1749	-0.044188	-0.21281	-0.49252	-0.078996	0.24268	0.16636	0.81212	0.12942	0.0035374	0.54576	-0.63072	0.010848
25777	SUN2	0.12785	0.36569	0.25037	0.28114	-0.12175	0.401	0.57811	0.0060618	0.13668	0.03323	0.45748	0.0010618	0.81424	0.01092
5226	PGD	-0.0065574	-0.35105	-0.18467	-0.27597	-0.37067	-0.56772	0.98644	0.027942	0.35459	0.090246	0.12055	1.3634e-05	-0.89708	0.010945
1877	E4F1	-0.065258	0.31264	0.18708	0.29158	0.17625	0.18155	0.74385	0.0020465	0.143	0.0055572	0.10943	0.075115	0.87075	0.010964
6194	RPS6	0.67712	0.47991	0.73086	0.63278	-151.72	0.74897	0.55622	0.0091135	0.0021836	0.0030541	0.53433	2.4978e-06	1.2069	0.011147
84859	LRCH3	0.061124	0.24784	0.0070546	0.20107	0.41171	0.22338	0.77591	0.030691	0.96767	0.1235	0.0045378	0.028897	0.72564	0.011154
7535	ZAP70	0.20226	0.38153	0.36892	0.50446	-0.12659	0.66439	0.29208	0.017759	0.056319	0.0030664	0.52216	8.2928e-07	1.1128	0.011191
286530	P2RY8	0.064773	0.31067	0.33121	0.27638	0.49361	0.065067	0.78488	0.0093777	0.021012	0.025441	2.1387e-05	0.59359	1.0768	0.011195
54955	C1orf109	0.022017	0.26038	0.18917	0.16644	0.22219	0.42794	0.9207	0.03385	0.20379	0.21654	0.19666	8.909e-06	0.87994	0.01125
9919	SEC16A	0.19072	0.066853	0.13053	0.13702	0.34538	0.12324	0.13142	0.50738	0.2655	0.15013	7.3366e-05	0.16509	0.82257	0.01125
80227	PAAF1	-0.021081	0.28877	0.26105	0.16123	0.16238	0.11475	0.93805	0.041436	0.10022	0.33777	0.47979	0.38126	0.51498	0.01129
54165	DCUN1D1	0.085518	0.17865	0.088092	0.088896	0.25378	0.29187	0.72926	0.21194	0.61226	0.58298	0.014481	0.011034	0.60005	0.01132
4758	NEU1	-0.095311	-0.32537	-0.21514	-0.32992	0.067222	-0.35948	0.61939	0.0016359	0.082015	0.003164	0.66226	6.1771e-06	-1.0919	0.011393
85460	ZNF518B	0.30269	0.19577	0.30265	0.25737	-0.25096	0.25117	0.048952	0.10919	0.037984	0.042578	0.1956	0.028722	0.77768	0.011443
472	ATM	0.41785	0.43688	0.4082	0.45457	-0.32165	0.47074	0.021919	0.0016621	0.011952	0.0016129	0.057276	0.00017162	1.1851	0.011443
10425	ARIH2	-0.10523	0.28051	0.26959	0.25213	0.24774	0.22235	0.4916	0.0022406	0.011043	0.0096793	0.0031806	0.0098316	1.1289	0.011443
80008	TMEM156	0.014692	0.41809	0.44803	0.43469	0.10145	0.68374	0.96408	0.025669	0.036906	0.0218	0.6979	3.0819e-06	1.0033	0.011443
51071	DERA	-0.35489	-0.095831	-0.23207	-0.11625	-0.51015	-0.14747	0.0062887	0.33833	0.054479	0.33866	2.7628e-06	0.16	-1.1706	0.011467
1378	CR1	0.082149	-0.46066	-0.57276	-0.4439	-1.0044	-0.82283	0.84142	0.043354	0.019649	0.056281	2.7106e-05	1.9109e-06	-1.391	0.011467
51523	CXXC5	0.1987	0.37571	0.42502	0.42121	-0.10673	0.68532	0.46279	0.02278	0.033668	0.015655	0.70737	6.1112e-07	1.0681	0.011467
54758	KLHDC4	0.085847	0.26329	0.12821	0.22435	0.29693	0.50397	0.72281	0.051102	0.47269	0.14642	0.062655	1.485e-06	0.96123	0.011467
6175	RPLP0	-0.066759	0.29484	0.27029	0.29703	0.14765	0.1271	0.77689	0.012049	0.057274	0.011035	0.080797	0.31279	0.78471	0.011565
23107	MRPS27	0.040358	0.30874	0.21947	0.27208	0.076929	0.44785	0.85917	0.0025307	0.088202	0.012951	0.70427	2.3057e-07	1.1417	0.011589
84678	KDM2B	-0.0072847	0.272	0.14224	0.19892	0.41586	0.30605	0.97271	0.008149	0.27458	0.071315	2.7106e-05	0.00042855	1.1358	0.01164
25816	TNFAIP8	-0.098812	0.45337	0.33223	0.23043	0.68101	0.52778	0.67144	0.00018825	0.02325	0.06548	7.7732e-06	1.9954e-06	1.6354	0.01164
126003	TRAPPC5	-0.30605	-0.0073625	-0.25846	-0.30185	-0.54549	-0.53936	0.12331	0.96909	0.13577	0.041233	0.0002727	1.5527e-07	-1.3362	0.01164
6834	SURF1	-0.71099	-0.16299	-0.22569	-0.18109	225.68	-0.2111	0.050645	0.2456	0.13505	0.152	0.33076	0.044888	-0.65268	0.011726
146198	ZFP90	-0.065133	0.32131	0.1596	0.29904	0.235	0.18403	0.78659	0.0074537	0.30865	0.013996	0.18405	0.093529	0.73039	0.011851
79882	ZC3H14	0.090963	0.13328	0.15979	0.15886	0.010131	0.19505	0.51495	0.35144	0.24555	0.24918	0.95994	0.10464	0.5091	0.011851
2979	GUCA1B	0.12711	0.11339	0.033938	0.22183	0.28991	0.12158	0.36545	0.4113	0.85828	0.1057	0.14099	0.33612	0.51018	0.011884
1915	EEF1A1	-0.022653	0.21197	0.09218	0.14544	0.1183	0.26521	0.90408	0.010773	0.37922	0.1008	0.24005	0.0003294	0.79545	0.01189
9517	SPTLC2	-0.43486	-0.48105	-0.69856	-0.7483	93.178	-0.39497	0.17845	0.1264	0.014643	0.0090231	0.33212	0.13413	-0.76941	0.011905
5955	RCN2	-0.016645	0.3096	0.22955	0.26536	0.17774	0.48222	0.95077	0.008149	0.11907	0.035728	0.18362	4.8809e-07	1.0876	0.011956
2975	GTF3C1	0.14204	0.15547	0.082407	0.11898	0.33417	0.40111	0.53566	0.32784	0.68022	0.49538	0.060961	0.00064913	0.65512	0.011976
54664	TMEM106B	0.17574	0.15297	0.32633	0.30572	-0.10998	0.33974	0.29652	0.24009	0.015416	0.015074	0.43323	0.00037454	0.86466	0.012006
6925	TCF4	0.12691	0.23089	0.21315	0.16847	0.34355	0.55095	0.5831	0.15385	0.26656	0.34765	0.056107	2.022e-06	0.92341	0.012006
860	RUNX2	0.15231	0.15259	0.31997	0.24052	0.19185	-0.051778	0.29456	0.37439	0.090998	0.15847	0.25633	0.72087	0.5109	0.012092
64318	NOC3L	-0.051931	0.22203	0.32368	0.36189	0.4637	0.51456	0.84226	0.11932	0.034267	0.008479	0.0056919	3.2181e-07	1.255	0.012098
55841	WWC3	0.065184	-0.29406	-0.2938	-0.29555	-0.49642	-0.21331	0.78744	0.0070336	0.028702	0.018607	7.1649e-05	0.080663	-1.0888	0.012177
54507	ADAMTSL4	-0.3067	-0.02441	-0.5814	-0.08122	-0.44309	-0.45688	0.039892	0.92466	0.013448	0.75045	0.13619	0.0019014	-0.84768	0.01219
128977	C22orf39	-0.039388	-0.12873	-0.057059	-0.16437	-0.27288	-0.14127	0.83659	0.26489	0.71602	0.15101	0.0074576	0.13554	-0.56144	0.01219
2177	FANCD2	0.041933	0.29981	0.023442	0.20963	0.10694	0.37115	0.84376	0.07444	0.92683	0.21593	0.68403	0.0091752	0.53396	0.012214
23215	PRRC2C	0.14905	0.20503	0.10503	0.089844	0.28989	0.030806	0.19166	0.0059042	0.30861	0.31227	0.00031041	0.7243	0.85796	0.012233
8638	OASL	-0.6442	-0.61693	-0.83219	-0.77835	0.58148	-0.76585	0.08233	0.032237	0.012485	0.0076964	0.11932	0.0021453	-0.94305	0.012271
5287	PIK3C2B	0.26954	0.41687	0.57284	0.35193	-0.18625	0.68023	0.25017	0.025188	0.0051421	0.06953	0.43644	7.0556e-06	1.0356	0.012357
8405	SPOP	-0.062418	0.22511	0.20766	0.17204	0.11428	0.23271	0.69977	0.017451	0.048383	0.084593	0.4458	0.0074388	0.74654	0.012452
4724	NDUFS4	-0.27086	-0.15907	0.013272	-0.075147	-0.21826	-0.099096	0.07236	0.14349	0.92948	0.53772	0.15886	0.3839	-0.51513	0.012472
79612	NAA16	0.34665	0.13141	0.15685	0.30897	0.026815	0.51017	0.01467	0.36137	0.34125	0.022187	0.9022	1.2424e-06	1.0385	0.012483
330	BIRC3	0.031366	0.2103	0.3429	0.27539	0.79213	0.48127	0.9293	0.19752	0.050719	0.10775	1.6484e-05	0.001443	1.0543	0.012483
2720	GLB1	0.0049985	-0.28082	-0.14503	-0.25741	-0.50395	-0.18153	0.98497	0.0048625	0.23225	0.010543	2.9136e-05	0.086351	-1.0621	0.012518
55106	SLFN12	-0.30447	0.0282	-0.3115	-0.1399	-0.27877	-0.40475	0.061003	0.88171	0.078873	0.41504	0.1727	0.00063	-0.78765	0.0126
23164	MPRIP	0.020437	0.18695	0.34431	0.25962	-0.031092	0.2278	0.92884	0.11852	0.0092971	0.026303	0.83296	0.011306	0.75574	0.012637
55601	DDX60	-0.63429	-0.19436	-0.67291	-0.62447	-0.58242	0.078941	0.030808	0.47603	0.012406	0.0099414	0.063916	0.74616	-0.87735	0.01264
11000	SLC27A3	-0.43145	0.036012	-0.24579	-0.29625	-0.6967	-0.35155	0.016867	0.82745	0.12942	0.033571	6.3946e-06	0.0032479	-1.2129	0.012671
2896	GRN	-0.0905	-0.26026	-0.45702	-0.51291	-0.7341	-0.08892	0.78659	0.10076	0.0051421	0.0012108	6.5668e-05	0.6297	-1.1779	0.012671
7428	VHL	0.15382	0.22526	0.10474	0.057515	0.033887	0.34107	0.34623	0.046806	0.37268	0.65149	0.87249	0.00026618	0.69026	0.012718
84319	CMSS1	-0.046464	0.30725	0.32144	0.31524	0.75384	0.63152	0.85255	0.062953	0.073159	0.061271	0.00047475	4.6088e-06	1.1804	0.012801
4221	MEN1	0.074443	0.31745	0.24089	0.26282	0.056556	0.54588	0.61402	0.029516	0.16159	0.096014	0.79692	1.1861e-06	0.93601	0.012824
4778	NFE2	-0.1988	-0.18691	-0.36224	-0.26069	-1.0814	-0.51316	0.59091	0.3257	0.050228	0.16341	4.0337e-06	0.0072819	-1.0158	0.012843
7533	YWHAH	0.0074068	-0.12012	-0.17916	-0.21179	-0.11677	-0.10329	0.97757	0.27096	0.15179	0.049475	0.53894	0.39993	-0.50577	0.012869
118487	CHCHD1	-0.1766	-0.40008	-0.13208	-0.086716	-0.2079	-0.093928	0.21984	0.00035606	0.38831	0.55952	0.19222	0.44012	-0.75062	0.012929
372	ARCN1	0.077892	0.11228	0.089449	0.11872	0.37078	0.10222	0.644	0.20311	0.42613	0.21763	0.00087055	0.2464	0.64197	0.013022
5790	PTPRCAP	0.25121	0.36817	0.46516	0.4196	-0.19241	0.61454	0.28459	0.017235	0.011469	0.009686	0.31742	4.4044e-06	1.0734	0.013117
9363	RAB33A	0.010039	0.20082	0.18591	0.28061	0.57765	0.41593	0.97328	0.20594	0.35716	0.066331	0.00064177	0.002421	0.85503	0.013125
55552	ZNF823	-0.054955	0.41536	0.27805	0.4575	0.15888	0.50328	0.84137	0.014404	0.18641	0.0081049	0.54283	0.00037344	0.86002	0.013153
4067	LYN	0.0043235	-0.15007	-0.30917	-0.16593	-0.055233	-0.16426	0.9872	0.1863	0.011116	0.1717	0.74563	0.12891	-0.60105	0.013153
348995	NUP43	0.13639	0.18493	0.33324	0.23481	-0.052498	0.46966	0.49676	0.22222	0.030968	0.1241	0.82078	4.9292e-05	0.8134	0.013166
10465	PPIH	0.036798	0.28696	0.18031	0.27095	0.10074	0.43316	0.87159	0.015021	0.23665	0.02384	0.58555	1.8154e-06	0.97386	0.013166
5210	PFKFB4	-0.0918	-0.13036	-0.32192	-0.16481	-0.18308	-0.52123	0.75653	0.30875	0.035449	0.28202	0.49779	3.454e-05	-0.80048	0.013208
64978	MRPL38	0.18523	0.23938	0.41882	0.26764	-0.14897	0.46859	0.43285	0.14006	0.035708	0.095536	0.53433	0.0001682	0.79255	0.013217
23395	LARS2	0.032081	0.50608	0.046316	0.28833	0.4987	0.50283	0.89837	0.0022321	0.86197	0.11026	0.014766	0.00028055	0.9322	0.013222
9185	REPS2	0.1494	-0.5177	-0.29779	-0.38861	-0.58509	-0.55804	0.57168	0.00027873	0.092897	0.019897	0.0034688	7.5544e-05	-1.2364	0.013244
2976	GTF3C2	0.22621	0.4853	0.38489	0.32222	-132.66	0.68278	0.56024	0.026184	0.12244	0.060774	0.53433	0.00012799	0.80738	0.01327
51496	CTDSPL2	-0.0042502	0.12877	0.22232	0.15188	0.30365	0.37568	0.98591	0.30323	0.083782	0.19344	0.020282	7.9997e-05	0.8577	0.01327
401115	C4orf48	-0.070813	-0.11395	-0.026434	-0.13914	-0.32454	-0.31768	0.6884	0.25219	0.8508	0.18644	0.02636	0.00052227	-0.7158	0.013292
6259	RYK	-0.087204	0.3039	0.23798	0.24634	0.28706	0.42372	0.63292	0.0051057	0.052603	0.033998	0.012879	3.188e-06	1.1701	0.013416
5547	PRCP	0.14296	-0.37373	-0.26502	-0.31124	-0.36297	-0.32514	0.398	0.00015915	0.015713	0.0026766	0.010449	0.00026109	-1.317	0.013458
54617	INO80	0.11148	0.07727	0.19872	0.069405	-0.022192	0.10948	0.3636	0.4075	0.053197	0.47948	0.82341	0.1968	0.50251	0.01351
54438	GFOD1	-0.0856	0.32578	0.28654	0.42759	0.34644	0.54051	0.79646	0.054312	0.15219	0.009802	0.13146	2.4233e-05	0.95196	0.013546
440026	TMEM41B	0.053561	0.25345	0.045742	0.40043	0.59104	0.37569	0.8287	0.028712	0.80067	0.00062928	1.4052e-05	0.00085935	1.267	0.013552
5048	PAFAH1B1	0.13127	0.21761	0.17744	0.1463	0.41885	0.010157	0.41752	0.023584	0.13866	0.17493	0.00046855	0.9271	0.79648	0.013572
10011	SRA1	-0.23309	-0.21798	-0.27118	-0.3234	0.23284	-0.23934	0.17191	0.14066	0.08029	0.020764	0.21704	0.04634	-0.69957	0.013572
147694	ZNF548	0.19255	0.37419	0.34128	0.41632	-0.055681	0.6559	0.44481	0.035902	0.10569	0.016315	0.76252	9.6598e-07	0.99703	0.013599
55508	SLC35E3	0.10874	0.2605	0.11757	0.28054	0.061951	0.019427	0.55432	0.014182	0.38892	0.010762	0.74219	0.88	0.62628	0.013599
9410	SNRNP40	-0.038971	0.25537	0.22565	0.21864	0.2882	0.068838	0.8371	0.0057915	0.049431	0.025175	0.020281	0.48218	0.81882	0.013599
27250	PDCD4	0.04453	0.13817	0.28899	0.30729	0.68739	0.59175	0.87711	0.31571	0.040341	0.023074	7.9188e-07	1.0445e-08	1.6847	0.01366
4258	MGST2	-0.33315	-0.29882	-0.1524	-0.07744	-0.82783	-0.38715	0.14699	0.071604	0.43688	0.68948	2.7586e-05	0.011129	-0.9312	0.01366
7048	TGFBR2	0.16067	0.010266	0.074836	0.091291	0.19294	0.25696	0.20742	0.93021	0.54027	0.37523	0.13556	0.001626	0.62443	0.01366
55756	INTS9	0.0055933	0.10753	0.16032	0.074653	0.084274	0.2307	0.97757	0.23737	0.11367	0.44313	0.53591	0.0016233	0.60292	0.013704
56100	PCDHGB6	-0.20704	-0.56841	-0.0085192	-0.30283	-0.089129	-0.41917	0.38124	0.002315	0.97881	0.18864	0.82117	0.0073273	-0.70309	0.013824
153364	MBLAC2	0.25653	0.29016	0.3068	0.37951	-0.11905	0.69619	0.095886	0.12244	0.14782	0.051739	0.71687	9.8673e-07	0.97122	0.013824
7629	ZNF76	0.082625	0.27708	0.5597	0.25355	-0.076174	0.3498	0.73379	0.087715	0.0024868	0.15254	0.80427	0.0074244	0.78429	0.013855
51077	FCF1	0.046231	0.18982	0.054986	0.12315	0.22442	0.32413	0.80968	0.098693	0.70239	0.34346	0.044887	0.00027155	0.72882	0.013855
7371	UCK2	-0.024085	-0.14417	-0.19453	-0.20147	-0.40843	-0.19749	0.91448	0.40042	0.34738	0.23003	0.0060724	0.13268	-0.55829	0.013945
4801	NFYB	0.23064	0.10662	0.047785	0.17109	0.3495	0.55468	0.37022	0.5706	0.88728	0.43832	0.071839	0.0041466	0.57227	0.013948
51657	STYXL1	-0.18068	-0.17172	-0.010915	-0.25567	-0.56722	-0.32799	0.38229	0.23006	0.95854	0.065138	0.00026023	0.0061309	-0.85322	0.013987
3087	HHEX	0.044437	-0.30437	-0.26138	-0.26839	-0.5128	-0.1263	0.8639	0.010672	0.092193	0.030894	0.0013127	0.30361	-0.86783	0.014008
400	ARL1	-0.0051946	0.15632	0.29912	0.1406	0.23899	0.39262	0.98391	0.15537	0.014955	0.22356	0.049295	4.5157e-06	1.0053	0.014026
54504	CPVL	-0.50475	-0.33468	-0.4613	-0.33254	-0.88701	0.061172	0.023534	0.040813	0.0093614	0.078429	3.8236e-06	0.73995	-1.2255	0.014105
22882	ZHX2	0.39517	0.1648	0.36192	0.16919	0.98712	0.59815	0.094855	0.36474	0.088659	0.41279	5.1583e-07	0.00060834	1.1776	0.014105
157657	C8orf37	0.14473	0.11564	0.099762	0.12652	0.09601	0.074974	0.34424	0.25147	0.44465	0.24783	0.52594	0.4264	0.49677	0.014105
9586	CREB5	0.26088	-0.56983	-0.49577	-0.72059	-1.3408	-0.92359	0.54977	0.013037	0.028684	0.0025083	1.5209e-06	4.28e-05	-1.512	0.014131
23367	LARP1	-0.12901	-0.14653	-0.3045	-0.3151	-0.12509	0.0083212	0.4569	0.20211	0.015749	0.0044165	0.43164	0.94701	-0.72876	0.014135
51133	KCTD3	-0.13326	-0.20129	-0.22628	-0.2225	-0.56415	0.020062	0.37376	0.26108	0.27298	0.25034	0.016286	0.91773	-0.52877	0.014152
3911	LAMA5	0.25084	0.69807	0.19731	0.66623	-0.26346	0.40472	0.38895	0.0074537	0.59158	0.019005	0.51181	0.038282	0.69289	0.014168
1317	SLC31A1	-0.14155	-0.19657	-0.18285	-0.055444	-0.47445	-0.44912	0.48793	0.12007	0.25301	0.73376	0.0025105	1.8869e-05	-0.95903	0.014168
283377	SPRYD4	-0.1511	-0.14407	-0.28939	-0.2229	0.075266	-0.38693	0.33335	0.529	0.26104	0.32434	0.765	0.0025146	-0.5666	0.014169
23609	MKRN2	0.055119	0.15851	0.21651	0.12508	0.018462	0.32856	0.76084	0.075402	0.056161	0.2089	0.91447	2.3378e-05	0.81727	0.014169
7561	ZNF14	0.0047941	0.14521	0.16291	0.12993	0.044562	0.24302	0.98514	0.22471	0.24788	0.32121	0.81376	0.022318	0.49909	0.014169
7832	BTG2	0.23493	-0.0083953	0.25348	0.13675	0.36223	0.11099	0.18949	0.95916	0.082015	0.32378	0.028412	0.41601	0.57495	0.014194
3251	HPRT1	-0.17849	-0.25393	-0.055234	-0.077368	-0.099102	-0.1171	0.35259	0.022493	0.73367	0.56389	0.69967	0.33207	-0.49802	0.014248
84549	MAK16	0.19994	0.092195	0.21564	0.2396	0.20365	0.49037	0.23995	0.5316	0.17095	0.079223	0.12832	3.9196e-08	1.0837	0.014311
57678	GPAM	0.10745	0.30311	0.49179	0.30923	0.16894	0.82247	0.61898	0.11167	0.017387	0.13492	0.37627	2.2322e-08	1.1343	0.01432
5902	RANBP1	0.20793	0.080041	0.20534	0.075584	-0.086733	0.14981	0.089805	0.4238	0.054192	0.45535	0.53453	0.06989	0.58511	0.014378
148867	SLC30A7	-0.064931	0.17231	0.21347	0.22999	0.41518	0.3286	0.75776	0.11188	0.077841	0.042012	0.00088597	0.00015787	1.028	0.014386
129138	ANKRD54	0.15939	0.27686	0.0094581	0.18634	0.46463	0.49592	0.31666	0.060278	0.96771	0.18792	0.0034536	3.0154e-06	1.0409	0.014386
1777	DNASE2	-0.10832	-0.19242	-0.13617	-0.23259	-0.52446	-0.19523	0.59496	0.10689	0.36202	0.05642	9.9275e-06	0.086537	-0.89265	0.014428
145748	LYSMD4	0.1515	0.37748	0.30528	0.34986	-0.25098	0.42126	0.35871	0.0083491	0.063904	0.023286	0.20163	0.0032479	0.82011	0.014541
23313	KIAA0930	-0.11429	-0.21557	-0.24548	-0.34091	-0.76142	-0.23826	0.44831	0.22066	0.23717	0.052119	4.547e-06	0.10219	-0.91283	0.014571
122525	C14orf28	-0.016215	0.21947	0.26497	0.17504	0.42921	0.4548	0.95077	0.09297	0.082684	0.24995	0.0017496	1.9223e-05	1.0212	0.014592
5621	PRNP	0.047875	0.15168	0.18024	0.074857	0.40557	0.14943	0.84226	0.20282	0.17299	0.58745	0.0053911	0.21772	0.56887	0.014733
9112	MTA1	0.19291	0.16673	0.24364	0.10652	-0.082697	0.33297	0.15901	0.11649	0.043421	0.34405	0.5467	0.00011206	0.79998	0.014753
6283	S100A12	0.15766	-0.84491	-0.34353	-0.54435	-1.0439	-0.86903	0.74161	0.00051897	0.25858	0.028844	0.00016101	1.7013e-05	-1.3229	0.014784
65080	MRPL44	-0.10791	-0.42795	-0.40234	-0.42076	-0.3022	0.03479	0.625	0.0010204	0.0051421	0.0024705	0.11114	0.78559	-1.0244	0.014792
4061	LY6E	-0.85109	-0.17496	-0.70398	-0.71247	-1.4162	-0.058541	0.054661	0.65538	0.07841	0.034062	0.00055063	0.87603	-0.87483	0.014803
9031	BAZ1B	0.036217	0.066131	0.30107	0.32305	0.075631	0.17709	0.85335	0.66958	0.035933	0.007247	0.73515	0.08738	0.6511	0.014906
79792	GSDMD	-0.47691	0.066212	-0.43029	-0.21514	-0.60466	-0.24387	0.0030769	0.65212	0.0027732	0.097647	5.9419e-06	0.02782	-1.432	0.015029
6130	RPL7A	0.27682	-0.032399	0.36092	0.17993	0.029943	0.33111	0.14497	0.8526	0.033699	0.24902	0.73705	0.014141	0.63999	0.015035
11065	UBE2C	-0.025923	-0.12595	-0.39584	-0.18832	-0.45449	-0.16076	0.9336	0.51883	0.047628	0.35762	0.05458	0.38996	-0.50517	0.015163
4144	MAT2A	-0.078889	0.32344	0.40401	0.30036	0.31911	0.58305	0.76382	0.015934	0.0077554	0.022821	0.043284	1.0445e-08	1.3626	0.015208
1337	COX6A1	-0.33628	-0.17732	-0.0011586	-0.063326	-0.30951	-0.15012	0.012118	0.085154	0.99293	0.56266	0.028025	0.16093	-0.73524	0.015217
64794	DDX31	0.030284	0.29196	0.24528	0.22546	0.62758	0.5625	0.86924	0.10919	0.2352	0.16644	0.0016007	6.7975e-07	1.1123	0.015413
1960	EGR3	-0.078155	-0.59898	-0.43735	-0.52199	0.31396	-0.71183	0.70647	0.0027853	0.11205	0.0096342	0.45799	0.0013502	-0.86125	0.015424
3490	IGFBP7	-0.41605	-0.38832	-0.27881	-0.35834	-0.92882	0.027244	0.092785	0.039957	0.18259	0.072941	7.3366e-05	0.87947	-0.92292	0.015432
9712	USP6NL	-0.18122	-0.20152	-0.3441	-0.19279	-0.51819	-0.0051109	0.26815	0.16739	0.035671	0.2263	0.00056248	0.9708	-0.79049	0.015469
8677	STX10	-0.2512	-0.27612	-0.038811	-0.30886	-0.80696	-0.58078	0.26697	0.036697	0.85538	0.041163	1.7261e-07	1.6902e-07	-1.5561	0.015563
10732	TCFL5	0.26873	0.28326	0.4686	0.32452	-140.29	1.0147	0.54633	0.28245	0.10025	0.18525	0.53433	0.0026433	0.61911	0.015563
2867	FFAR2	-0.073972	-0.56701	-0.64745	-0.60532	0.23876	-0.70367	0.8772	0.005385	0.0063371	0.003119	0.54772	0.00061273	-0.99842	0.015606
199777	ZNF626	0.032577	0.20909	0.21449	0.21829	0.41211	0.55897	0.88515	0.14472	0.21935	0.14382	0.013118	7.4918e-07	1.0242	0.015606
9416	DDX23	0.099025	0.18272	-0.0064372	0.14277	0.19284	0.31444	0.53097	0.066164	0.96771	0.14785	0.14839	5.8693e-05	0.78102	0.015606
55711	FAR2	-0.042611	-0.38966	-0.4137	-0.26605	-1.1094	-0.30749	0.92397	0.051123	0.073518	0.20579	0.00010227	0.17589	-0.83959	0.015677
1153	CIRBP	0.057287	0.10059	0.13043	0.27149	0.27996	0.42991	0.81207	0.4345	0.36868	0.030426	0.065962	7.8945e-06	0.89065	0.015677
29099	COMMD9	-0.19662	-0.20437	0.029982	-0.15016	-0.40727	-0.1684	0.18655	0.047012	0.85005	0.17489	0.00060058	0.08233	-0.78658	0.015823
11332	ACOT7	-0.11841	-0.33679	-0.56126	-0.38128	-0.40697	0.064168	0.67166	0.093435	0.015196	0.053561	0.14098	0.77223	-0.67059	0.015823
83734	ATG10	-0.16921	-0.16176	-0.15516	0.016246	-0.43343	-0.15449	0.1669	0.18667	0.21612	0.92018	0.0043953	0.16238	-0.65373	0.015832
57121	LPAR5	0.20574	0.21025	0.031709	0.19606	0.28826	0.56653	0.39616	0.19003	0.88583	0.25	0.19715	4.557e-05	0.74411	0.015883
7127	TNFAIP2	-0.10282	-0.39366	-0.090781	-0.37255	-0.20879	-0.069465	0.65736	0.0010924	0.60291	0.0030355	0.21039	0.5744	-0.81232	0.016122
57464	STRIP2	0.31462	0.20132	0.049477	0.26574	0.42985	-0.029261	0.16064	0.17535	0.82992	0.10091	0.10294	0.87707	0.52149	0.016122
55717	WDR11	0.068639	0.15042	0.078853	0.10069	0.25257	0.05248	0.66395	0.13595	0.55586	0.36699	0.025075	0.61139	0.49181	0.016147
29108	PYCARD	-0.14823	-0.4214	-0.076052	-0.43303	-1.1193	-0.54027	0.6876	0.01213	0.74091	0.0076964	2.2934e-07	9.2682e-05	-1.3501	0.016156
55608	ANKRD10	0.20365	0.057685	0.094057	0.12074	0.033315	0.28471	0.074969	0.56627	0.41621	0.18332	0.79563	4.7763e-05	0.76817	0.016156
3703	STT3A	0.067481	0.37027	0.12844	0.036977	0.24104	0.26476	0.75781	0.00087785	0.34762	0.78939	0.18234	0.011814	0.74751	0.01616
26121	PRPF31	0.37825	0.22999	0.50621	0.28044	-139.3	0.14475	0.2426	0.34974	0.072523	0.29745	0.53433	0.45046	0.49082	0.016307
10199	MPHOSPH10	-0.003111	0.22604	0.32364	0.24026	0.096856	0.42574	0.99037	0.040826	0.012736	0.036043	0.53784	4.8203e-07	1.0722	0.016317
11137	PWP1	-0.070445	0.29771	0.18858	0.2221	0.10915	0.19508	0.68316	0.0011041	0.10409	0.021247	0.33107	0.019342	0.84445	0.016317
55795	PCID2	-0.13435	0.39434	0.27626	0.31293	0.49885	0.26967	0.53097	0.0014766	0.067042	0.014109	0.0012961	0.020935	1.0587	0.016317
2946	GSTM2	0.16424	0.52709	0.53042	0.42528	-0.11338	0.69472	0.69287	0.012275	0.049844	0.084955	0.71714	1.2401e-05	0.90655	0.016329
80184	CEP290	0.029742	0.18062	0.5103	0.19135	0.2809	0.47199	0.91229	0.33916	0.0047111	0.30118	0.28187	0.00017576	0.84839	0.01634
27347	STK39	0.18378	0.14836	0.33685	0.2631	-0.18442	0.25432	0.32284	0.25903	0.01788	0.046164	0.31742	0.01965	0.70186	0.016347
22927	HABP4	0.1719	0.085813	0.15827	0.26241	0.58667	0.17969	0.34555	0.60751	0.40266	0.087002	0.00035689	0.21333	0.70955	0.016347
54585	LZTFL1	0.11515	0.23587	0.12621	0.34348	0.51804	0.71758	0.62866	0.21999	0.65155	0.076282	0.010054	1.6564e-06	0.9914	0.016347
284129	SLC26A11	0.10175	0.44219	-0.033213	0.33077	0.38768	0.17087	0.67816	0.0033326	0.9063	0.05361	0.02295	0.1999	0.7289	0.01643
1026	CDKN1A	-0.38375	-0.11197	-0.33932	-0.38015	0.17946	-0.12565	0.18723	0.59958	0.17007	0.065622	0.64072	0.57978	-0.49507	0.016487
391	RHOG	-0.042093	-0.22236	-0.041268	-0.17399	-0.17393	-0.34918	0.83434	0.018828	0.77385	0.087851	0.11919	7.9757e-06	-0.89772	0.016534
8714	ABCC3	-0.095727	-0.10074	-0.33507	-0.094424	-0.2818	-0.37077	0.788	0.64992	0.13373	0.66703	0.29893	0.024257	-0.48931	0.016589
23384	SPECC1L	0.026315	0.25867	0.19705	0.23756	-0.080303	0.25241	0.89346	0.0046633	0.082133	0.0090862	0.60604	0.00093445	0.85815	0.01668
740	MRPL49	0.13479	0.059575	0.010279	0.1077	0.23776	0.24669	0.28361	0.58352	0.94647	0.32218	0.030753	0.0021366	0.64844	0.016821
89781	HPS4	-0.015726	0.28615	0.20323	0.17405	0.39318	0.11246	0.91775	0.016486	0.16664	0.14691	0.0025467	0.29689	0.73801	0.016853
8939	FUBP3	-0.033758	0.30838	0.12477	0.23934	0.18725	0.45917	0.89259	0.0025182	0.36395	0.029474	0.10441	2.5774e-06	1.052	0.016853
1937	EEF1G	-0.033644	0.24096	0.27107	0.29287	0.049254	0.41146	0.90463	0.07222	0.087171	0.03454	0.66548	7.4942e-05	0.81849	0.016856
9422	ZNF264	-0.029321	0.41218	0.072281	0.29272	0.4567	0.43858	0.91583	0.0027495	0.72175	0.049938	0.013959	0.00015794	0.96131	0.016888
55902	ACSS2	-0.089175	-0.033475	-0.30413	-0.18806	-0.52765	-0.45617	0.65876	0.77779	0.018814	0.072645	7.9949e-06	1.0134e-07	-1.4738	0.016938
79751	SLC25A22	-0.25653	0.035675	-0.13615	-0.1214	-0.18771	-0.23767	0.035968	0.76746	0.30861	0.27295	0.1517	0.0052026	-0.7009	0.01694
4210	MEFV	0.046943	-0.52537	-0.47051	-0.32497	-0.62081	-0.090517	0.89404	0.0011892	0.013852	0.056989	0.0071974	0.55612	-0.94365	0.01697
22955	SCMH1	0.010761	0.35961	0.2488	0.33407	0.096072	0.5647	0.95503	0.014182	0.18176	0.035447	0.51063	7.8611e-07	0.9913	0.017081
57567	ZNF319	0.022351	-0.14093	-0.19667	-0.13891	-0.14023	-0.047331	0.91328	0.17217	0.092203	0.16798	0.23099	0.64582	-0.48768	0.017081
80777	CYB5B	-0.022413	0.064439	0.21959	0.13548	0.1502	0.22887	0.91709	0.55207	0.049431	0.20025	0.37026	0.0075938	0.59538	0.017082
1051	CEBPB	-0.09977	-0.28952	-0.35173	-0.25398	0.10869	-0.13131	0.65605	0.013603	0.0087853	0.04197	0.59465	0.28124	-0.72665	0.017102
27031	NPHP3	0.049733	0.3916	0.15425	0.10796	0.083543	0.24369	0.8434	0.0012879	0.3231	0.46188	0.70194	0.012727	0.68822	0.017136
7988	ZNF212	0.031084	0.10865	0.12901	0.11053	0.34821	0.28647	0.88019	0.33152	0.29515	0.32628	0.0032526	0.0006851	0.77635	0.017136
8570	KHSRP	-0.15567	-0.071686	-0.031536	-0.060014	-0.27595	-0.25575	0.26611	0.5046	0.85144	0.60435	0.032754	0.0036421	-0.61445	0.017165
582	BBS1	0.11827	0.10861	0.051702	0.27361	0.1989	0.42998	0.55361	0.49362	0.83777	0.079679	0.43266	0.0004513	0.63593	0.017172
3669	ISG20	-0.45372	-0.12182	-0.31327	-0.27658	-0.14821	0.020669	0.012203	0.4393	0.064083	0.074367	0.4458	0.90848	-0.6999	0.017199
23234	DNAJC9	-0.18087	0.56876	0.52089	0.41098	209.01	1.2211	0.73472	0.0068253	0.024576	0.02307	0.33076	2.4023e-06	1.0756	0.01739
113691	TUBA3FP	0.17095	0.085809	0.16161	0.068275	0.64192	0.53178	0.39596	0.40592	0.25055	0.63887	0.0024735	3.8607e-05	0.90561	0.017396
79689	STEAP4	0.20583	-0.52433	-0.5104	-0.581	-0.9752	-0.51065	0.53263	0.012604	0.041123	0.008472	0.00021994	0.017981	-1.0824	0.017452
91782	CHMP7	-0.010212	0.29258	0.39028	0.43324	0.16491	0.60055	0.97155	0.088271	0.041123	0.0041988	0.44612	4.2824e-07	1.0862	0.017477
9128	PRPF4	0.17888	-0.0062091	0.28949	0.10988	0.44281	0.34736	0.21297	0.96228	0.013604	0.31621	2.4912e-05	7.319e-05	1.1998	0.017515
253018	HCG27	-0.043037	-0.16337	-0.26963	-0.19325	-0.18357	-0.27206	0.90878	0.33021	0.17631	0.27209	0.53433	0.14546	-0.48309	0.017626
58486	ZBED5	-0.067689	0.25195	0.11619	0.24333	0.18139	0.16371	0.75386	0.010456	0.33356	0.015838	0.31989	0.093054	0.68212	0.017645
51202	DDX47	0.062714	0.32539	0.23544	0.15518	-0.0384	0.36043	0.74627	0.00057687	0.056001	0.12587	0.81782	3.2314e-05	0.97152	0.017645
81618	ITM2C	0.1175	0.38871	0.32635	0.22811	-0.021234	0.59577	0.70096	0.0254	0.10438	0.25224	0.94058	2.6078e-05	0.80895	0.017647
8451	CUL4A	0.1157	0.10165	0.0014424	0.043433	0.12486	0.13783	0.31891	0.22486	0.99156	0.66798	0.18234	0.066403	0.48415	0.017765
7494	XBP1	0.033434	0.27047	0.27253	0.13057	0.11823	0.48551	0.91171	0.031282	0.074734	0.41692	0.64039	5.6709e-05	0.78578	0.017794
26123	TCTN3	0.21367	0.40704	0.38863	0.20867	0.79801	0.39043	0.35093	0.2971	0.20694	0.48261	0.00051492	0.37013	0.66004	0.017875
116842	LEAP2	0.066059	0.36301	0.30447	-0.0051683	0.60313	0.44402	0.78882	0.10695	0.24664	0.98498	0.022894	0.011301	0.6224	0.017991
79037	PVRIG	0.3829	0.46115	0.58049	0.54858	0.55612	-0.2073	0.10762	0.01036	0.003828	0.0030664	0.0078531	0.24658	1.1033	0.018006
11314	CD300A	-0.29361	-0.32712	-0.16933	-0.36213	-0.39426	0.095246	0.087517	0.0075902	0.25187	0.0037718	0.033076	0.419	-0.88422	0.018055
445347	TARP	0.15919	0.20205	0.16799	0.47253	0.026335	0.55782	0.75391	0.51018	0.63041	0.11018	0.95873	0.018458	0.48324	0.018055
58477	SRPRB	-0.10149	0.29165	0.28836	0.21799	0.38209	0.44562	0.625	0.010257	0.039318	0.093927	0.0036111	2.2356e-06	1.1798	0.018061
6484	ST3GAL4	0.073031	-0.34678	-0.49629	-0.25572	-0.094465	-0.31992	0.83019	0.085101	0.035933	0.23711	0.76609	0.068417	-0.57089	0.018086
6596	HLTF	-0.057954	0.31536	0.12196	0.29952	0.2708	0.4014	0.81146	0.018863	0.51099	0.039415	0.094829	0.00021704	0.83163	0.018105
27348	TOR1B	-0.2721	-0.28684	-0.30532	-0.33273	0.17973	-0.084122	0.17839	0.041726	0.087699	0.025242	0.38159	0.56875	-0.64885	0.018137
25978	CHMP2B	-0.19664	-0.17725	-0.24978	-0.22067	0.17322	-0.17165	0.15302	0.10379	0.03146	0.037148	0.17937	0.077748	-0.70605	0.018137
6625	SNRNP70	0.14354	0.31572	0.41991	0.37946	-0.28442	0.41026	0.5653	0.031498	0.010921	0.0058338	0.28235	0.0010973	0.89499	0.018179
9852	EPM2AIP1	-0.0029466	0.061061	0.10577	0.15412	0.22824	0.092956	0.98803	0.54324	0.37683	0.09191	0.028208	0.26798	0.49593	0.018223
54809	SAMD9	-0.44057	-0.28526	-0.32371	-0.34809	0.20986	-0.10682	0.015751	0.035295	0.061841	0.018607	0.35725	0.46912	-0.78128	0.018294
56271	BEX4	-0.042064	0.16835	0.24765	0.15062	0.0708	0.29606	0.85438	0.15546	0.051805	0.20353	0.69191	0.0036153	0.6347	0.018294
51466	EVL	-0.041028	0.44699	0.53186	0.35353	0.082238	0.65606	0.91268	0.015708	0.0079669	0.052119	0.71908	6.0225e-06	1.013	0.018352
22800	RRAS2	0.10022	0.25037	0.28975	0.21313	0.095662	0.52985	0.62172	0.045482	0.038662	0.10767	0.56126	6.3141e-09	1.1458	0.018352
5900	RALGDS	-0.12292	0.33064	0.22368	0.29193	0.47636	0.43313	0.59695	0.011937	0.16051	0.039383	0.0008669	0.00014684	1.0686	0.018423
79643	CHMP6	0.025189	-0.23836	-0.22815	-0.18296	-0.1859	-0.41425	0.90065	0.022821	0.11087	0.11965	0.084546	5.4564e-07	-1.0337	0.018497
10250	SRRM1	0.11664	0.1653	0.17712	0.16173	-0.12218	0.22683	0.42131	0.070315	0.10598	0.1008	0.26373	0.0039764	0.67629	0.018497
8697	CDC23	0.049946	0.13473	0.19175	0.23277	0.3129	0.47555	0.83041	0.26336	0.1639	0.049941	0.024205	3.1598e-08	1.1341	0.01853
65005	MRPL9	0.10801	0.11962	0.25451	0.13414	-0.079034	0.27536	0.49379	0.29973	0.043636	0.27449	0.54386	0.0026564	0.6363	0.018657
79813	EHMT1	0.074823	0.13566	0.12167	0.16306	0.36107	0.44902	0.67166	0.3778	0.4898	0.29319	0.009653	5.1178e-05	0.81977	0.018657
149420	PDIK1L	-0.056022	0.22631	0.21181	0.20872	0.26041	0.41931	0.78261	0.043671	0.11569	0.09576	0.049417	6.6123e-06	0.95804	0.018696
7516	XRCC2	0.46432	0.025085	0.2325	0.38253	-0.051045	0.29352	0.030764	0.9135	0.22017	0.018607	0.81774	0.0599	0.67392	0.018831
3945	LDHB	0.38183	0.36359	0.50385	0.46688	-0.26895	0.51773	0.065472	0.017946	0.0052989	0.0034233	0.071396	3.2418e-05	1.107	0.018832
3955	LFNG	-0.12357	0.29422	0.39308	0.45153	0.71582	0.58916	0.59696	0.1334	0.074979	0.0096793	0.0021892	0.00029158	1.0184	0.018832
54680	ZNHIT6	0.12114	0.22904	0.34386	0.2874	0.0018897	0.53567	0.55795	0.069482	0.019597	0.031242	0.98884	2.4201e-08	1.1291	0.018853
8876	VNN1	-0.020691	-0.33161	-0.53518	-0.35777	0.075789	-0.72517	0.97278	0.26007	0.1088	0.24298	0.88801	0.0072733	-0.54721	0.018862
22909	FAN1	-0.085445	0.51749	0.43507	0.24041	0.24943	0.54834	0.81738	0.028761	0.11594	0.36413	0.38727	0.0017465	0.68214	0.018876
51004	COQ6	-0.032888	0.30746	0.17043	0.23208	0.34928	0.085526	0.85998	0.0051154	0.21878	0.03938	0.009069	0.415	0.76909	0.018879
5833	PCYT2	0.017323	0.34167	0.14905	0.31643	0.10018	0.46272	0.93147	0.047007	0.51703	0.074931	0.69706	0.00015405	0.71947	0.018925
9212	AURKB	-0.056138	-0.12158	-0.87435	-0.65756	-0.52387	-0.21015	0.86017	0.76475	0.016507	0.049821	0.19715	0.45074	-0.58929	0.018946
6832	SUPV3L1	-0.076579	0.25698	0.20827	0.33097	0.51432	0.48603	0.71487	0.044672	0.17405	0.016338	0.0012145	2.2406e-06	1.1747	0.018988
8724	SNX3	-0.090227	-0.10217	-0.32527	-0.20895	-0.55865	-0.44603	0.74964	0.55663	0.071041	0.21691	4.0315e-05	0.00011044	-1.055	0.018988
1509	CTSD	0.13026	-0.43612	-0.222	-0.38277	-0.32341	-0.51297	0.60103	0.0015656	0.187	0.0081988	0.049722	6.3032e-06	-1.1265	0.01905
203	AK1	0.20148	0.1439	0.1141	0.063566	0.2627	0.21876	0.33103	0.41309	0.56142	0.74713	0.13938	0.12288	0.47831	0.01905
348793	WDR53	-0.05493	0.176	0.15845	0.1165	0.1614	0.23102	0.75653	0.090478	0.21636	0.30857	0.28755	0.0071709	0.58678	0.01908
10314	LANCL1	0.13385	0.30972	0.35239	0.35679	-0.1161	0.47443	0.52036	0.015384	0.015946	0.0076964	0.40707	1.6242e-06	1.0684	0.0191
79648	MCPH1	-0.019642	0.38526	0.14259	0.33638	0.085682	0.1334	0.94397	0.023625	0.53523	0.058198	0.69832	0.36279	0.51378	0.0191
545	ATR	-0.031699	0.49879	0.13674	0.25973	0.45496	0.35527	0.87097	0.015741	0.63505	0.25486	0.077821	0.0076736	0.66208	0.019163
29950	SERTAD1	-0.50965	-0.25931	-0.21606	-0.43972	618.89	-0.50425	0.2504	0.10198	0.44617	0.019601	0.33076	0.0042178	-0.68624	0.019177
51780	KDM3B	0.026572	-0.09206	-0.15428	-0.097317	-0.067925	-0.20508	0.89014	0.3489	0.16907	0.35445	0.55155	0.0092876	-0.50703	0.019177
4723	NDUFV1	0.026057	0.37808	0.3805	0.30291	-0.11497	0.35577	0.91583	0.0013208	0.0087853	0.017685	0.5655	0.0004899	0.97171	0.0192
146722	CD300LF	-0.36045	-0.21792	-0.050905	-0.16032	-0.83247	-0.31793	0.12078	0.16045	0.82436	0.34612	4.9275e-05	0.042047	-0.83989	0.019207
5359	PLSCR1	-0.68669	-0.63853	-0.94925	-1.0092	0.4981	-0.55336	0.063596	0.042035	0.0043774	0.00099623	0.10656	0.010975	-1.0069	0.019215
2303	FOXC2	0.15764	0.15844	0.13482	0.29318	0.27772	0.061436	0.42304	0.38768	0.57872	0.078457	0.34081	0.71567	0.47616	0.019462
9111	NMI	0.12983	-0.40215	-0.20425	-0.31538	-0.38628	-0.42815	0.55221	0.0012014	0.17104	0.015799	0.032463	3.3278e-05	-1.0853	0.019468
11337	GABARAP	0.078627	-0.35638	-0.15463	-0.26639	-0.44331	-0.33791	0.74161	0.0049784	0.37061	0.055925	0.0005115	0.00025572	-1.056	0.019468
1974	EIF4A2	0.044648	0.40498	0.36662	0.37293	-0.12208	0.45743	0.8684	0.0006738	0.0080829	0.0026819	0.53433	9.1356e-06	1.1678	0.019717
283209	PGM2L1	0.17249	0.30351	0.13802	0.20593	0.80258	0.67777	0.53787	0.31876	0.68668	0.5152	0.002311	0.0068882	0.67586	0.019717
10288	LILRB2	0.036885	-0.20297	-0.24214	-0.12915	-0.457	-0.31832	0.8887	0.13034	0.11492	0.37639	0.0020058	0.0036307	-0.79199	0.019722
10138	YAF2	0.14674	-0.00075638	0.011923	0.19549	0.25514	0.21978	0.24482	0.99669	0.95202	0.11623	0.082033	0.046919	0.53085	0.019735
8857	FCGBP	0.44212	1.1785	0.85646	1.1765	-0.40953	0.36144	0.30914	0.0016872	0.040321	0.0016129	0.37	0.21647	0.88011	0.019765
4122	MAN2A2	-0.093102	-0.12192	-0.06247	-0.041745	-0.26991	-0.26261	0.6537	0.33916	0.71308	0.77195	0.037329	0.014164	-0.51658	0.019771
51569	UFM1	0.1602	0.04713	0.19482	0.19833	0.091475	0.44666	0.27486	0.7089	0.1036	0.095536	0.31271	1.8913e-07	0.98422	0.019771
10188	TNK2	0.022499	0.26864	0.077154	0.094636	0.13052	0.1054	0.90367	0.0024016	0.53557	0.36204	0.40428	0.26073	0.56937	0.019775
9341	VAMP3	-0.13996	-0.35674	-0.2626	-0.28845	-0.32886	0.086766	0.41149	0.00075931	0.039959	0.011038	0.0097358	0.45416	-0.98109	0.019775
116225	ZMYND19	-0.07452	0.27407	0.21275	0.20237	0.065432	0.22107	0.72971	0.056499	0.1977	0.14642	0.69184	0.050109	0.54294	0.019775
10691	GMEB1	-0.054262	0.20734	0.19064	0.082783	0.25617	0.26106	0.76561	0.038038	0.079222	0.49165	0.033756	0.0032758	0.74587	0.019863
9550	ATP6V1G1	-0.16879	-0.18119	-0.047548	-0.11296	-0.11815	0.030631	0.1898	0.031459	0.6959	0.22353	0.25208	0.74575	-0.52074	0.019909
51167	CYB5R4	0.12425	-0.23685	-0.23499	-0.29497	-0.33092	-0.40561	0.49398	0.031007	0.059876	0.0087297	0.0047192	9.1722e-06	-1.1459	0.019929
4332	MNDA	-0.013365	-0.29054	-0.14518	-0.42542	-1.1376	-0.91177	0.97859	0.056829	0.50235	0.015054	1.518e-05	6.1921e-10	-1.6538	0.019929
64776	C11orf1	-0.12265	0.23346	0.42161	0.30597	0.21681	0.30772	0.56757	0.066532	0.0064476	0.024925	0.23547	0.0092094	0.83751	0.019933
51386	EIF3L	0.018289	0.27442	0.29631	0.28676	-0.076266	0.32065	0.9385	0.010257	0.019724	0.008008	0.56414	0.00042852	0.89937	0.020009
10554	AGPAT1	-0.011044	-0.29715	-0.11027	-0.27889	-0.59749	-0.47876	0.97271	0.03504	0.58561	0.065149	2.9275e-05	6.8384e-05	-1.109	0.020054
120892	LRRK2	0.30496	-0.59405	-0.66563	-0.52944	-1.3198	-0.9153	0.38163	0.0073194	0.0027732	0.039415	1.134e-06	1.0299e-05	-1.5919	0.020058
6046	BRD2	-0.014078	0.082748	0.083115	0.088452	0.10741	0.19394	0.94119	0.36497	0.49564	0.33869	0.26932	0.015204	0.47604	0.020121
63899	NSUN3	-0.15284	-0.13467	-0.29651	-0.14371	0.078194	-0.32333	0.42048	0.375	0.061492	0.36068	0.54652	0.0041723	-0.59698	0.020145
55139	ANKZF1	-0.0031926	0.14762	0.1663	0.086486	0.1144	0.27771	0.98782	0.27695	0.31145	0.56073	0.5655	0.0063418	0.48328	0.02018
199	AIF1	-0.61997	-0.50934	0.02044	-0.3222	-0.94385	-0.15069	0.0059755	0.0017595	0.92948	0.074367	1.4108e-06	0.36274	-1.2971	0.020248
23149	FCHO1	0.16084	0.24915	0.32561	0.175	0.093942	-0.044827	0.38661	0.024879	0.024597	0.21364	0.64377	0.74261	0.60814	0.020248
85315	PAQR8	0.22625	0.35876	0.26875	0.4221	-0.26837	0.52494	0.31266	0.011991	0.11819	0.0037718	0.26092	2.6078e-05	0.96319	0.020248
10920	COPS8	0.11124	-0.020232	0.26502	0.084554	0.15508	0.20999	0.47571	0.87604	0.029455	0.48005	0.24212	0.013668	0.59886	0.020268
79626	TNFAIP8L2	-0.090222	-0.38743	0.015787	-0.17321	-0.41283	-0.2444	0.71899	0.0013875	0.92898	0.21548	0.057363	0.05921	-0.71478	0.020323
80196	RNF34	0.011125	0.053134	0.16297	0.092999	0.086482	0.22815	0.95077	0.64844	0.10937	0.42379	0.47779	0.0049806	0.52807	0.020385
11046	SLC35D2	-0.25658	0.027991	-0.2462	-0.073178	-0.36847	-0.20854	0.063547	0.84624	0.068159	0.58829	0.0053762	0.035747	-0.76663	0.020409
79663	HSPBAP1	-0.12284	-0.13375	-0.21576	-0.0022203	-0.25706	-0.055594	0.48677	0.22624	0.10454	0.98768	0.055006	0.63306	-0.47569	0.020409
9731	CEP104	0.020716	0.26094	0.29739	0.061801	0.59755	0.4853	0.94119	0.12295	0.097838	0.76854	0.0054257	0.00051926	0.81451	0.020546
8607	RUVBL1	-0.029238	0.21684	0.18118	0.15757	0.025668	0.26292	0.89328	0.047125	0.19374	0.22119	0.89534	0.0042153	0.60256	0.020566
56983	POGLUT1	-0.14223	0.2641	0.32084	0.29435	0.3022	0.36331	0.41094	0.023641	0.012724	0.014509	0.049904	0.00016133	1.0249	0.020566
25798	BRI3	-0.011785	-0.4453	-0.21636	-0.37398	-0.25667	-0.039279	0.97244	0.0012649	0.18782	0.0090862	0.042543	0.82869	-0.82319	0.020566
4218	RAB8A	-0.17341	0.0099448	-0.18156	-0.18933	-0.32266	-0.054201	0.17615	0.92855	0.085837	0.028089	0.0022979	0.54157	-0.76098	0.020566
30815	ST6GALNAC6	0.083617	0.11085	0.30838	0.23731	0.41596	0.62018	0.773	0.54394	0.094582	0.18195	0.01556	8.0851e-07	1.0024	0.020575
23294	ANKS1A	0.081996	-0.23429	-0.23293	-0.13593	-0.30393	-0.16036	0.63583	0.010049	0.03565	0.19713	0.019694	0.099965	-0.77342	0.020604
80205	CHD9	-0.038885	0.18909	0.19286	0.27356	0.03338	0.30283	0.85026	0.067067	0.10271	0.0099362	0.81231	0.00038762	0.79535	0.020632
10287	RGS19	-0.034771	-0.14487	-0.065679	-0.23508	-0.51469	-0.34207	0.89133	0.18006	0.68237	0.035258	0.00014348	0.00028663	-0.97481	0.020708
57835	SLC4A5	0.092562	0.23085	0.072173	0.24632	-0.047778	0.41293	0.69515	0.078429	0.72605	0.079298	0.87112	0.0011253	0.62568	0.020725
11278	KLF12	0.15382	0.52294	0.60375	0.58813	-0.1228	0.86648	0.61239	0.008192	0.0068645	0.0043812	0.60226	1.0387e-08	1.291	0.020795
9889	ZBED4	-0.027101	0.18099	0.32318	0.36918	241.77	0.46976	0.92267	0.51348	0.3657	0.13561	0.33076	0.0040754	0.54506	0.020795
10714	POLD3	-0.16706	-0.26867	-0.24312	-0.081208	0.16044	-0.36189	0.12195	0.043423	0.093522	0.64353	0.48218	0.0009636	-0.72282	0.020814
83930	STARD3NL	-0.19473	-0.069621	-0.17512	-0.11606	-0.13427	0.024005	0.14789	0.56534	0.14986	0.31896	0.25208	0.8356	-0.47315	0.020814
1992	SERPINB1	-0.33511	-0.22253	-0.36885	-0.118	0.1568	-0.3657	0.027565	0.079036	0.0057315	0.36467	0.32474	0.00043788	-0.90886	0.020838
78992	YIPF2	-0.025205	-0.22982	-0.20467	-0.31895	-0.16066	-0.35238	0.90702	0.415	0.59587	0.26169	0.54448	0.014876	-0.47227	0.020838
80018	NAA25	-0.053889	0.16156	0.30181	0.2173	0.15706	0.39846	0.78579	0.22188	0.035033	0.11241	0.33879	0.00053995	0.74078	0.021088
9094	UNC119	0.014502	-0.25443	-0.16607	-0.27411	-0.3035	-0.039491	0.95749	0.10623	0.3567	0.06377	0.070765	0.79884	-0.51408	0.021088
6693	SPN	0.27064	0.27847	0.32655	0.31766	-0.3008	0.4272	0.081767	0.027762	0.029121	0.016934	0.095703	0.00010842	0.94184	0.021231
84311	MRPL45	0.087234	0.10446	0.18124	0.10998	-0.078924	0.10175	0.54329	0.28744	0.10649	0.27767	0.50378	0.23048	0.47131	0.021256
23224	SYNE2	0.32592	-0.090075	0.17582	0.24825	0.23735	0.32335	0.035968	0.54909	0.29055	0.083573	0.12989	0.0080304	0.73312	0.021321
7095	SEC62	0.049063	0.16663	0.21622	0.047262	0.48611	0.17057	0.84226	0.20858	0.14407	0.76769	0.0025915	0.054233	0.64099	0.021334
23545	ATP6V0A2	-0.10712	0.22652	0.17005	0.26005	0.24384	0.28355	0.59274	0.076031	0.2747	0.041477	0.10343	0.021088	0.66045	0.021365
128869	PIGU	0.072045	0.21661	0.23059	0.26735	-0.14704	0.25652	0.67525	0.037995	0.070929	0.010178	0.31881	0.0028312	0.76582	0.021403
10574	CCT7	0.093437	0.18227	0.26847	0.12129	-0.083799	0.30192	0.52338	0.028761	0.011527	0.18711	0.5467	2.0402e-05	0.89845	0.021532
10634	GAS2L1	-0.0021603	-0.27882	-0.1062	-0.42515	-0.58033	-0.24715	0.99146	0.22874	0.73674	0.063389	0.015393	0.23545	-0.54632	0.021716
122402	TDRD9	0.014588	-0.41294	-0.54438	-0.44358	-1.0907	-0.50184	0.97575	0.11101	0.054192	0.095536	6.0054e-06	0.035909	-0.96849	0.021756
285989	ZNF789	0.067233	0.32777	0.33586	0.3573	-0.14906	0.44804	0.77355	0.012604	0.027281	0.0076964	0.44892	3.3278e-05	0.95133	0.02182
7549	ZNF2	-0.020778	0.13877	0.1057	0.24319	0.37792	0.36078	0.91548	0.35596	0.55748	0.065024	0.024038	0.0037358	0.66664	0.02192
83716	CRISPLD2	0.075147	-0.69833	-0.089564	-0.48776	-0.73749	-0.77437	0.86828	0.00030483	0.77163	0.016736	0.0059264	2.4427e-05	-1.1632	0.02196
10469	TIMM44	-0.066095	0.36156	0.12239	0.21309	0.21474	0.26606	0.7912	0.011944	0.5498	0.20268	0.14841	0.055271	0.59713	0.022055
6198	RPS6KB1	-0.039125	0.14686	0.079334	0.23244	0.28312	0.14321	0.83574	0.11394	0.52126	0.0090659	0.011013	0.087241	0.71631	0.022076
132789	GNPDA2	-0.034181	0.52972	0.53617	0.68131	548.78	2.0658	0.95531	0.038624	0.071337	0.026692	0.33076	4.9063e-08	1.0964	0.022238
128611	ZNF831	0.15642	0.25032	0.411	0.486	-0.14659	0.58876	0.5666	0.20777	0.049888	0.0092526	0.53783	5.6439e-05	0.84801	0.022328
7553	ZNF7	0.032003	0.14266	0.17799	0.1477	0.13882	0.39606	0.89014	0.30606	0.22589	0.25852	0.49663	8.8042e-05	0.67516	0.022461
118987	PDZD8	-0.12026	-0.2474	-0.52553	-0.4325	-124.38	-0.41406	0.77058	0.43713	0.12514	0.26485	0.53433	0.3664	-0.46545	0.022608
7189	TRAF6	0.057516	-0.18155	-0.12286	-0.09916	-0.14495	-0.17579	0.72065	0.044123	0.30717	0.34405	0.28189	0.035187	-0.53981	0.02265
54187	NANS	-0.091014	-0.19327	-0.088386	-0.12214	0.028033	-0.31927	0.66041	0.17267	0.68237	0.46109	0.86533	0.0052548	-0.48791	0.022936
55958	KLHL9	0.024392	0.1022	0.1634	0.21756	0.18427	0.090907	0.92397	0.42223	0.27401	0.079679	0.34792	0.45318	0.46532	0.022944
57568	SIPA1L2	0.12108	-0.48352	-0.58657	-0.47809	-0.069456	-0.65929	0.74288	0.012484	0.0057315	0.018362	0.77668	8.437e-05	-0.97521	0.022989
136051	ZNF786	0.21267	0.080133	0.24549	0.23555	0.55727	0.73698	0.42005	0.61629	0.14705	0.12967	0.020382	6.3141e-09	1.1707	0.022989
1737	DLAT	0.072842	0.17708	0.12373	0.1892	0.094238	0.40188	0.6884	0.077545	0.36017	0.083991	0.52611	4.2731e-07	0.91126	0.022991
79602	ADIPOR2	-0.51741	-0.070554	-0.21416	-0.20801	-396.48	0.10299	0.28189	0.57332	0.18641	0.06375	0.53433	0.75291	-0.46658	0.023056
79810	PTCD2	-0.062352	0.5077	0.15525	0.3426	0.27535	0.45798	0.78785	0.00036876	0.37721	0.026182	0.22985	0.00024169	0.95689	0.023133
23126	POGZ	0.030011	0.081737	0.066775	0.15595	0.31138	0.27737	0.87159	0.50154	0.64234	0.16495	0.013273	0.001331	0.67705	0.023169
4701	NDUFA7	-0.22916	-0.20483	0.014165	-0.11514	-0.33598	-0.051824	0.065472	0.015147	0.9228	0.24169	0.0036646	0.60858	-0.74995	0.02318
161253	REM2	-0.038071	-0.084988	-0.12378	-0.24283	-0.16434	-0.33838	0.91229	0.60374	0.5829	0.12779	0.53426	0.029615	-0.46533	0.02318
10592	SMC2	0.013101	0.12527	0.24867	0.12192	0.21596	0.3307	0.94826	0.53507	0.20933	0.5674	0.4494	0.014442	0.46614	0.02318
129831	RBM45	-0.21086	-0.15522	-0.14597	-0.053761	-0.042607	-0.0012793	0.097936	0.14044	0.26356	0.68475	0.66726	0.98896	-0.46559	0.02318
6540	SLC6A13	-0.10678	-0.21402	-0.0098479	-0.23876	-0.011963	-0.21271	0.57238	0.18543	0.96546	0.15161	0.96784	0.084884	-0.46428	0.023338
9530	BAG4	-0.076993	-0.28	0.075603	-0.28838	-0.42011	-0.245	0.69793	0.045515	0.68049	0.045359	0.0065974	0.0096019	-0.75839	0.023438
115286	SLC25A26	-0.01032	0.22637	0.12637	0.16529	0.21817	0.42866	0.9607	0.085506	0.46407	0.24146	0.084506	6.9241e-05	0.75857	0.023438
5116	PCNT	0.005552	0.16145	0.25735	0.2771	0.04415	0.41335	0.98469	0.18165	0.056991	0.015016	0.77477	8.2744e-06	0.88572	0.023458
10598	AHSA1	0.048155	0.098234	0.2415	0.042931	0.10828	0.27029	0.82423	0.44125	0.076832	0.76158	0.56553	0.0032026	0.55028	0.023474
3054	HCFC1	0.17614	0.18913	0.073321	0.16357	-0.074168	0.32564	0.27318	0.052819	0.61446	0.10036	0.70158	5.1965e-05	0.75449	0.023474
51065	RPS27L	-0.25316	-0.2845	0.038758	-0.064218	-0.40451	-0.37178	0.14055	0.010616	0.8021	0.64481	0.002403	0.0002385	-0.94639	0.023484
57599	WDR48	-0.08382	0.17598	0.21464	0.12661	0.16337	0.22897	0.68874	0.1511	0.11001	0.34174	0.31677	0.036977	0.53113	0.023484
201266	SLC39A11	-0.22238	-0.23525	-0.12588	-0.37626	-1.0642	-0.34722	0.34496	0.16916	0.57745	0.029511	5.5626e-07	0.034671	-0.98675	0.023545
90379	DCAF15	0.1953	-0.0081108	0.17799	0.099179	0.40847	0.29068	0.15302	0.9585	0.22991	0.46002	0.00088502	0.0047666	0.79898	0.023603
5265	SERPINA1	0.083764	-0.27649	-0.37578	-0.19928	-0.40349	-0.55562	0.75581	0.040567	0.027352	0.15333	0.011402	1.4844e-07	-1.1713	0.023608
127253	TYW3	-0.010773	0.24124	0.22873	0.33081	0.17585	0.53355	0.97122	0.12203	0.1621	0.026692	0.068268	3.6333e-08	1.1089	0.023676
9925	ZBTB5	-0.038986	0.47878	0.17967	0.33836	0.18687	0.49351	0.86536	0.00027961	0.29878	0.014869	0.29313	1.6456e-06	1.1271	0.023706
7050	TGIF1	0.18079	0.1338	0.087625	0.11395	0.59428	0.31883	0.20549	0.27789	0.62428	0.45646	1.7194e-05	0.0032247	0.90881	0.023869
54458	PRR13	0.011371	-0.14627	-0.25471	-0.21669	-0.50612	-0.24035	0.96526	0.21755	0.1013	0.056989	1.8131e-05	0.032536	-0.91256	0.023869
55596	ZCCHC8	-0.011442	0.12029	0.17414	0.081742	0.17263	0.28957	0.95196	0.21005	0.095994	0.45064	0.14503	0.00012443	0.73174	0.023968
26355	FAM162A	0.22114	-0.076226	0.19297	0.19941	0.099968	0.23107	0.065268	0.53502	0.15624	0.085383	0.43091	0.020084	0.65251	0.024122
7840	ALMS1	0.065099	0.25721	0.33654	0.18962	-0.099184	0.36346	0.76761	0.085101	0.045673	0.24701	0.49596	0.0041846	0.63601	0.024245
9158	FIBP	-0.30779	0.050199	-0.26881	-0.17017	-0.54643	-0.28936	0.019494	0.71299	0.042776	0.15306	3.972e-07	0.0016454	-1.2711	0.024325
55142	HAUS2	0.52167	0.2393	-0.0082983	0.34948	158.66	0.088884	0.46347	0.17041	0.98354	0.10511	0.33076	0.58434	0.46125	0.02437
9020	MAP3K14	0.27441	-0.020931	0.28873	0.065761	0.22687	0.39763	0.083568	0.89487	0.056903	0.63383	0.14545	0.00015126	0.80479	0.024384
9690	UBE3C	0.082655	0.088221	0.16168	0.038976	0.20799	0.074957	0.594	0.36316	0.144	0.73344	0.12887	0.43772	0.46127	0.024407
57508	INTS2	0.081422	0.023249	0.18387	0.11707	0.38093	0.3595	0.71923	0.8893	0.28238	0.45176	0.046348	0.0024697	0.59497	0.024521
734	OSGIN2	-0.16652	-0.11169	-0.037198	-0.19189	0.050459	-0.33791	0.43749	0.49279	0.86213	0.2224	0.82349	0.0097805	-0.46812	0.024553
285605	DTWD2	0.36816	0.15211	0.32067	0.2558	-0.15437	0.021715	0.13974	0.35808	0.12425	0.14945	0.65441	0.90361	0.48625	0.024707
9813	EFCAB14	0.022068	0.095799	0.33804	0.13569	0.27973	0.44408	0.9336	0.51356	0.021267	0.37334	0.014699	1.3208e-05	0.93939	0.024722
5889	RAD51C	-0.0474	0.18262	0.30701	0.1394	0.17037	0.34247	0.81789	0.11401	0.018241	0.26898	0.27608	0.00010138	0.81486	0.024959
130507	UBR3	0.089495	0.16427	-0.03175	0.20976	0.22529	0.054905	0.51035	0.086563	0.81178	0.027547	0.043163	0.54316	0.57915	0.024959
51327	AHSP	-0.1513	-0.12729	-0.19202	-0.417	-1.0514	-0.64874	0.83041	0.76354	0.64993	0.25608	0.022593	0.050584	-0.4863	0.024959
84309	NUDT16L1	-0.074169	0.19796	0.26191	0.23476	0.048499	0.20409	0.69611	0.077219	0.045736	0.039466	0.7539	0.052078	0.63086	0.02498
55741	EDEM2	-0.046756	-0.28271	-0.2017	-0.21398	-0.4329	-0.045841	0.83182	0.0094802	0.11864	0.069533	3.2127e-05	0.71027	-0.91618	0.024998
23279	NUP160	0.08757	0.27479	0.26351	0.22922	-0.16645	0.27933	0.62606	0.0075902	0.034353	0.033763	0.23486	0.0020514	0.80397	0.025092
29940	DSE	-0.18941	-0.31541	-0.49102	-0.32622	0.36395	-0.46464	0.35259	0.01728	0.001897	0.021392	0.15696	0.00043119	-0.96395	0.025139
3340	NDST1	-0.059285	-0.79874	-0.18978	-0.71881	0.015502	-0.61856	0.82359	0.0013325	0.62048	0.0057027	0.95948	0.027632	-0.76526	0.025302
1429	CRYZ	-0.065996	0.28384	0.34831	0.26491	-0.022218	0.22836	0.8422	0.10649	0.10064	0.1313	0.93706	0.15265	0.49975	0.025302
3326	HSP90AB1	0.17124	0.20195	0.33635	0.30907	-0.21237	0.3995	0.36612	0.092747	0.016793	0.00659	0.20673	0.00019889	0.89035	0.025306
55274	PHF10	-0.069878	0.17604	0.21694	0.14006	0.30259	0.32462	0.68406	0.10781	0.074649	0.23176	0.010808	0.00025175	0.85335	0.025306
6137	RPL13	0.072319	0.11718	0.3664	0.24271	-0.040846	0.31829	0.75586	0.4067	0.014608	0.071621	0.73673	0.00086368	0.72404	0.025338
54880	BCOR	0.099191	0.36611	0.010835	0.27172	0.75902	0.60928	0.68341	0.050903	0.96376	0.13354	0.00013083	6.6123e-06	1.0958	0.025338
8273	SLC10A3	0.017909	-0.20379	-0.018781	-0.16609	-0.10437	-0.21191	0.92314	0.014006	0.89031	0.071005	0.35447	0.0081431	-0.63857	0.025447
6124	RPL4	-0.11062	0.36546	0.40132	0.42298	0.038564	0.4072	0.63513	0.0034971	0.0073073	0.0007524	0.75057	8.3896e-05	1.1131	0.025447
122961	ISCA2	-0.13559	-0.27391	-0.032715	-0.17134	-0.21541	0.024894	0.3184	0.021395	0.84577	0.18334	0.087464	0.86386	-0.54412	0.025465
7508	XPC	0.34889	0.10873	0.28193	0.19951	0.49103	-0.038802	0.012247	0.35233	0.02431	0.093027	2.2379e-05	0.75215	1.0762	0.025593
90806	ANGEL2	-0.058131	0.22517	0.09541	0.264	0.45587	0.40365	0.78264	0.028318	0.4578	0.013079	9.1382e-06	6.7975e-07	1.3746	0.025593
100	ADA	-0.090059	0.41693	0.1895	0.17368	0.64427	0.50212	0.76176	0.0052227	0.2863	0.26877	0.0014727	0.00028763	0.96371	0.025601
5509	PPP1R3D	-0.031732	-0.3786	-0.12186	-0.5071	-0.028694	-0.40888	0.92295	0.024924	0.57636	0.0015732	0.92904	0.013177	-0.74259	0.025708
51296	SLC15A3	-0.11025	-0.16448	-0.13555	-0.20469	0.069641	-0.36106	0.54331	0.1149	0.30041	0.060688	0.68344	3.9183e-05	-0.7483	0.025739
7106	TSPAN4	-0.29282	-0.089973	-0.36896	-0.2413	-0.21234	-0.014443	0.23184	0.70222	0.13708	0.27064	0.37363	0.94895	-0.45769	0.025739
5198	PFAS	0.15626	0.16479	0.32005	0.17571	-0.057244	0.017542	0.41308	0.25315	0.039416	0.23176	0.76336	0.90918	0.47525	0.025858
55973	BCAP29	-0.10393	-0.102	-0.1397	-0.14673	0.05277	-0.035862	0.35967	0.28472	0.24637	0.12008	0.6997	0.69442	-0.4571	0.025893
10516	FBLN5	0.32241	0.26388	0.10155	0.37253	0.31831	0.96515	0.24268	0.35971	0.76107	0.16072	0.42325	5.2494e-06	0.78955	0.025937
4939	OAS2	-0.58828	-0.25217	-0.42792	-0.50454	-0.75228	0.16964	0.035793	0.28956	0.12132	0.030672	0.0074325	0.46464	-0.79813	0.026107
6502	SKP2	-0.043882	0.19351	0.25005	0.24029	0.41259	0.52151	0.82722	0.12558	0.069139	0.079532	0.0065065	5.2099e-08	1.1786	0.026107
9138	ARHGEF1	0.13519	0.096459	0.18257	0.052829	0.03338	0.13205	0.38995	0.42105	0.17802	0.68873	0.79771	0.17596	0.45536	0.026122
1649	DDIT3	-0.78938	-0.84694	-0.21307	-0.57613	592.82	-0.78098	0.14951	0.0012014	0.50009	0.026741	0.33076	0.054984	-0.75714	0.026141
196383	RILPL2	-0.21707	-0.33993	-0.28845	-0.2915	0.24869	-0.42922	0.2426	0.00719	0.035708	0.025467	0.12971	4.1176e-05	-0.93852	0.026141
3141	HLCS	0.082151	0.31661	0.23419	0.21049	-0.26849	0.34421	0.68791	0.13296	0.37388	0.37497	0.42941	0.052998	0.45781	0.026149
7748	ZNF195	-0.0068693	0.12572	0.19017	0.13842	0.066491	0.14385	0.97471	0.29549	0.17853	0.27179	0.62727	0.15228	0.45556	0.026296
26524	LATS2	-0.16001	-0.39452	-0.21429	-0.26688	0.15035	-0.10647	0.48806	0.011245	0.27488	0.12231	0.47115	0.46482	-0.54699	0.026299
5496	PPM1G	0.027151	0.49297	0.11214	0.18463	555.71	0.15745	0.9254	0.0026665	0.63882	0.21437	0.33076	0.42556	0.56169	0.026299
10424	PGRMC2	0.7206	0.18787	0.22128	0.48916	-176.6	0.10692	0.052442	0.31005	0.31328	0.02035	0.53433	0.50204	0.59327	0.026299
55720	TSR1	0.11747	0.19659	0.0029243	0.28414	0.24483	0.50257	0.53142	0.2199	0.98819	0.064993	0.031497	2.2356e-06	0.91973	0.026299
28951	TRIB2	0.097893	1.1734	1.5053	1.2017	-211.07	1.906	0.90463	0.0077888	0.00032774	0.0018954	0.53433	6.4119e-06	1.2279	0.026395
10144	FAM13A	0.033632	-0.26745	-0.025348	-0.20415	-0.18102	-0.24254	0.8737	0.02694	0.89715	0.12496	0.2444	0.035813	-0.55717	0.02647
64072	CDH23	-0.074137	-0.10901	-0.362	-0.020448	-0.50314	-0.26243	0.78916	0.55184	0.054142	0.9264	0.027574	0.021306	-0.59732	0.026501
55646	LYAR	0.072827	0.10314	0.31837	0.1512	-0.057774	0.26694	0.73415	0.40057	0.01567	0.24169	0.71865	0.0067068	0.62123	0.026536
28511	NKIRAS2	-0.055539	-0.10909	-0.11748	-0.18232	-0.035752	-0.14932	0.71719	0.4156	0.47435	0.14514	0.81252	0.16108	-0.45357	0.026639
90637	ZFAND2A	-0.28849	-0.26719	-0.21018	-0.1784	-0.32979	0.10898	0.097928	0.033463	0.22991	0.19635	0.075571	0.41071	-0.63975	0.026947
25778	DSTYK	0.22484	0.13859	0.020528	0.14817	0.02768	0.11068	0.12445	0.30399	0.91976	0.28255	0.8718	0.32986	0.45382	0.026991
2027	ENO3	-0.11756	1.105	0.62529	0.58081	98.708	0.61966	0.6364	0.0046137	0.27482	0.072396	0.33107	0.021278	0.69111	0.027013
2280	FKBP1A	-0.0035819	-0.29004	-0.068377	-0.30463	-0.65095	-0.3577	0.99126	0.026909	0.69675	0.026692	2.958e-06	0.0015099	-1.0849	0.027273
55652	SLC48A1	-0.08032	-0.29927	-0.12736	-0.12091	-0.64746	-0.19669	0.82381	0.15615	0.60896	0.63785	0.0056098	0.11589	-0.53255	0.027288
143279	HECTD2	0.12418	0.26499	-0.04604	0.19195	0.18766	0.1428	0.59142	0.084853	0.84075	0.23509	0.36796	0.27104	0.45362	0.027288
7188	TRAF5	0.33018	0.38138	0.39167	0.45704	-0.32347	0.72688	0.087552	0.031498	0.050719	0.01228	0.23632	6.6966e-08	1.1217	0.027314
56851	EMC7	-0.15208	-0.059633	-0.023062	-0.057804	0.0015829	-0.17016	0.097928	0.44091	0.8288	0.47065	0.98774	0.0041402	-0.54522	0.027314
79009	DDX50	-0.097044	0.22235	0.28834	0.24015	0.080436	0.30599	0.58259	0.026163	0.01908	0.03124	0.5272	0.00031843	0.85948	0.02739
54497	HEATR5B	-0.11414	0.18087	0.41997	0.26083	295.5	0.70197	0.7792	0.28472	0.020299	0.11745	0.33076	0.00039714	0.75729	0.02739
8871	SYNJ2	0.18335	0.20854	0.34062	0.027691	0.78113	0.69734	0.4266	0.27594	0.076776	0.90074	5.4629e-06	8.0668e-08	1.3829	0.02739
1486	CTBS	0.12355	-0.33736	-0.29328	-0.20919	-0.28311	-0.16886	0.57284	0.0067398	0.033677	0.11024	0.047726	0.1958	-0.75227	0.027404
388753	COA6	-0.06406	-0.23531	-0.27058	-0.044011	-0.16372	-0.14248	0.75248	0.16561	0.16475	0.83564	0.35797	0.28093	-0.45248	0.027404
54482	TRMT13	-0.10701	0.40769	0.35588	0.37739	0.33485	0.69926	0.70491	0.0072897	0.039416	0.015054	0.13336	9.999e-10	1.3493	0.027435
1802	DPH2	0.049458	0.37598	0.05266	0.34885	0.091701	0.4796	0.81364	0.0018899	0.78864	0.0027597	0.6524	3.5553e-06	1.0288	0.027435
140735	DYNLL2	-0.32134	-0.24125	-0.15846	-0.26816	-0.50932	0.1061	0.051059	0.090236	0.34843	0.060589	0.0077748	0.47217	-0.74495	0.027435
2184	FAH	0.042639	-0.2201	-0.28443	-0.1359	-0.55679	-0.39192	0.90268	0.26108	0.21636	0.53566	0.01617	0.010658	-0.60577	0.027435
9823	ARMCX2	0.17088	0.37271	0.13347	0.37193	0.070924	0.69016	0.53373	0.070173	0.62685	0.090219	0.82701	4.1996e-06	0.8068	0.027435
57692	MAGEE1	0.14411	0.4832	0.5153	0.47791	-0.16995	0.88987	0.52012	0.035747	0.036925	0.060589	0.57383	4.5411e-07	0.97787	0.02769
57122	NUP107	-0.093264	0.26314	0.1531	0.24459	0.14737	0.33615	0.60249	0.011752	0.25059	0.0194	0.22998	0.00013432	0.86109	0.027713
11018	TMED1	-0.33511	-0.20476	-0.10436	-0.13936	-0.012894	-0.46889	0.021349	0.092371	0.53441	0.32966	0.94056	8.4923e-07	-0.94152	0.027728
57559	STAMBPL1	0.060834	0.2159	0.27954	0.27142	-0.11653	0.46724	0.83867	0.10756	0.090028	0.073868	0.54766	0.00055777	0.68961	0.027728
126792	B3GALT6	-0.041123	0.13356	0.29665	0.15496	0.15315	0.17967	0.87112	0.41717	0.080048	0.31663	0.50492	0.14528	0.45289	0.027744
2274	FHL2	-0.13013	-0.041444	-0.64167	-0.13257	-0.43533	-0.40558	0.74964	0.88738	0.01676	0.63609	0.16428	0.059852	-0.5524	0.027758
10252	SPRY1	0.012274	0.23402	0.66947	0.31436	0.87486	0.98925	0.95077	0.45655	0.01519	0.2726	0.0016073	6.6966e-08	1.2242	0.027781
9603	NFE2L3	-0.017528	-0.010384	-0.22517	-0.28634	-0.27598	-0.26175	0.95359	0.96692	0.32615	0.10584	0.29893	0.06492	-0.45301	0.027781
11129	CLASRP	-0.080208	-0.26643	-0.10846	-0.049183	-0.22105	-0.029398	0.59812	0.0037854	0.39034	0.67142	0.067746	0.7732	-0.58286	0.027844
92400	RBM18	-0.14003	-0.29333	-0.20444	-0.25983	0.12775	-0.067634	0.26423	0.0012565	0.071319	0.0057027	0.33496	0.34945	-0.80298	0.027846
409	ARRB2	0.03794	-0.2676	-0.11156	-0.22875	-0.38174	-0.45045	0.86675	0.019199	0.45506	0.058267	0.0016325	5.2268e-08	-1.2263	0.027888
140807	KRT72	0.18174	1.0901	0.67544	0.51237	-0.26672	1.0348	0.75937	0.00055659	0.038662	0.15629	0.59073	9.1577e-05	0.92373	0.028263
8550	MAPKAPK5	0.078169	0.036151	0.11482	0.14631	-0.013433	0.076671	0.53048	0.69319	0.25422	0.06703	0.90892	0.35859	0.45048	0.028263
6605	SMARCE1	-0.040732	0.065203	0.12139	0.2063	0.22056	0.26416	0.84376	0.5651	0.36017	0.045976	0.055888	0.0042457	0.64206	0.028457
5929	RBBP5	0.030672	0.21384	0.17495	0.090428	0.49376	0.56092	0.91294	0.104	0.21392	0.59372	0.0017734	4.7407e-06	0.98482	0.028457
222484	LNX2	0.039054	0.30105	0.13249	0.062778	0.56379	0.37828	0.87319	0.083296	0.53918	0.76103	0.0054235	0.0058958	0.66693	0.028457
6433	SFSWAP	0.17666	-0.040782	0.16895	0.096328	0.19303	0.11801	0.21582	0.7425	0.2144	0.42269	0.21713	0.21529	0.45148	0.028457
90550	MCU	0.066661	-0.3066	-0.062043	-0.235	-0.45685	-0.35423	0.75381	0.0038832	0.71318	0.045604	0.001802	0.00061937	-0.96439	0.028583
55692	LUC7L	-0.078519	0.23392	0.22364	0.30021	0.33564	0.43292	0.57012	0.056379	0.12925	0.014221	0.02369	1.8637e-06	1.058	0.028587
840	CASP7	-0.333	-0.18163	-0.40281	-0.39381	0.13745	-0.089162	0.03525	0.25471	0.016476	0.0092358	0.48341	0.58434	-0.7478	0.028657
908	CCT6A	0.25477	0.116	0.17296	0.086584	-0.10925	0.23947	0.019074	0.20108	0.11561	0.38874	0.35227	0.0029447	0.72209	0.02866
54998	AURKAIP1	-0.0094396	-0.15341	-0.026473	-0.050945	-0.16865	-0.18056	0.95556	0.034069	0.82468	0.56232	0.040846	0.005333	-0.62236	0.02866
53918	PELO	-0.020789	-0.31461	-0.1603	-0.35392	0.072768	-0.22365	0.94397	0.016014	0.34125	0.007052	0.76256	0.10166	-0.64108	0.02866
10915	TCERG1	0.085548	0.16074	0.18468	0.094228	-0.13131	0.2667	0.41001	0.11992	0.10906	0.41205	0.38644	0.0023484	0.61459	0.02866
165631	PARP15	0.16009	0.18682	0.41006	0.19903	0.30694	0.80639	0.66258	0.55592	0.16332	0.55976	0.17566	3.1562e-05	0.72581	0.02866
2319	FLOT2	-0.051586	-0.026961	-0.33057	-0.24914	-0.62749	-0.28416	0.85383	0.87073	0.020772	0.056641	2.4146e-05	0.024465	-0.95798	0.028699
54468	MIOS	0.032713	0.070774	0.032591	0.10007	0.14281	0.22361	0.84398	0.44138	0.80321	0.29548	0.1744	0.0011702	0.5572	0.028722
9882	TBC1D4	0.36529	0.55824	0.71401	0.6675	-0.45213	0.94824	0.21294	0.014933	0.004669	0.0029825	0.14335	6.0666e-08	1.2432	0.028779
26268	FBXO9	0.051357	0.33928	0.11324	0.26029	-0.086857	0.26208	0.85515	0.081303	0.66452	0.21263	0.61554	0.032118	0.47141	0.028829
5092	PCBD1	-0.22741	-0.16202	-0.1574	-0.21934	-0.63543	0.0031759	0.17845	0.33779	0.42467	0.1864	0.0022972	0.98023	-0.61349	0.0289
9191	DEDD	-0.057954	-0.21384	-0.023013	-0.078151	-0.0033076	-0.16518	0.69777	0.0085256	0.86358	0.44259	0.97382	0.031071	-0.53336	0.02897
23404	EXOSC2	-0.0032229	0.33099	0.059468	0.23305	0.21906	0.41093	0.99126	0.01048	0.74937	0.086204	0.27533	3.1663e-05	0.81851	0.029099
10482	NXF1	-0.045337	0.16459	0.10935	0.056771	0.08905	0.12819	0.78162	0.033967	0.28456	0.54851	0.37762	0.098354	0.48334	0.029139
55814	BDP1	-0.07193	0.25115	0.34605	0.28942	0.43976	0.52749	0.79646	0.21112	0.086926	0.14361	0.0085224	4.3914e-06	0.97452	0.029397
1806	DPYD	0.23923	-0.45098	-0.30022	-0.4	-0.585	-0.41077	0.30591	0.0024667	0.084139	0.0090566	0.0085078	0.0025363	-1.015	0.029484
55684	RABL6	0.033054	0.17024	0.2428	0.28464	-0.10053	0.32881	0.90065	0.23192	0.17949	0.048914	0.60084	0.0040268	0.59508	0.0295
2885	GRB2	0.067828	-0.2373	-0.13829	-0.1996	-0.07878	-0.27541	0.6658	0.0032545	0.16966	0.02461	0.484	6.9693e-05	-0.89399	0.029644
10641	NPRL2	-0.088105	0.2304	0.25274	0.25784	0.045132	0.26795	0.62501	0.0231	0.032378	0.013367	0.78633	0.0025254	0.79493	0.029697
23059	CLUAP1	0.008992	0.48717	0.40231	0.38219	-0.14205	0.47709	0.96526	0.00085903	0.028244	0.014908	0.51009	0.0027401	0.88336	0.029736
91947	ARRDC4	-0.030819	-0.3624	-0.035538	-0.33444	-0.56342	-0.13974	0.92693	0.075555	0.89886	0.10854	0.01617	0.41979	-0.53499	0.029875
10302	SNAPC5	0.041359	-0.013467	0.34803	0.19063	0.09974	0.28598	0.81645	0.93337	0.011314	0.14653	0.33769	0.0037548	0.68399	0.029905
5037	PEBP1	0.43217	0.15501	0.4299	0.34691	-0.24389	0.43956	0.019074	0.29642	0.015917	0.024517	0.14441	0.0004356	0.90393	0.029927
8940	TOP3B	-0.078837	0.28569	0.23623	0.29788	0.015257	0.36754	0.757	0.026706	0.13378	0.024903	0.9556	0.003845	0.69802	0.029927
6732	SRPK1	-0.072141	-0.48073	-0.43219	-0.34997	0.14494	-0.49879	0.82423	0.0025449	0.021022	0.037792	0.34865	0.00048348	-0.87037	0.029927
92935	MARS2	0.11009	0.25404	0.41942	0.29377	0.15996	0.74478	0.5262	0.21302	0.035271	0.12289	0.53113	8.0816e-10	1.1785	0.029927
6196	RPS6KA2	-0.042843	0.46685	0.64216	0.62395	-0.037558	0.77514	0.90055	0.050454	0.013431	0.0048018	0.86977	6.3036e-05	0.9272	0.029927
131920	TMEM207	-0.039072	-0.17033	-0.67297	-0.38657	-0.22639	-0.16254	0.90696	0.61069	0.036659	0.20116	0.64072	0.48945	-0.44736	0.029927
85027	SMIM3	-0.074268	-0.35603	-0.33543	-0.44002	0.1315	-0.12422	0.79718	0.058498	0.13373	0.0236	0.57047	0.49996	-0.5479	0.029927
7627	ZNF75A	0.18214	0.012214	0.061994	0.1518	0.25536	0.38309	0.34735	0.95781	0.82931	0.4835	0.16267	0.010294	0.47758	0.029937
48	ACO1	0.14177	-0.030197	0.053472	0.11249	0.16767	0.21226	0.31573	0.80241	0.70945	0.26192	0.23408	0.017855	0.47947	0.030256
5469	MED1	0.12409	0.017036	0.10071	0.15266	0.35209	0.35008	0.3999	0.90175	0.46101	0.20255	0.00051509	5.8033e-05	0.92129	0.030307
5994	RFXAP	-0.045837	0.3523	0.13533	0.19459	0.1921	0.14109	0.83275	0.0060396	0.44408	0.17855	0.3722	0.25104	0.54936	0.030342
8623	ASMTL	-0.041338	0.12383	0.20585	0.11831	0.38125	0.21882	0.83041	0.23495	0.093371	0.27874	0.00059047	0.0064542	0.80026	0.030342
10320	IKZF1	0.3035	0.15353	0.12902	0.29532	0.024786	0.5766	0.22582	0.45209	0.5328	0.12879	0.90041	1.4472e-05	0.73886	0.030342
133957	CCDC127	-0.061475	0.15216	0.31618	0.18107	0.060413	0.21057	0.7912	0.34268	0.056533	0.25608	0.69184	0.080622	0.48002	0.030368
4548	MTR	0.18119	0.015077	0.22444	0.20712	0.30479	0.5147	0.30578	0.9217	0.14136	0.10471	0.055385	1.0387e-08	1.1097	0.030374
5058	PAK1	0.0032223	-0.27331	0.0082374	-0.27758	-0.56135	-0.38864	0.99162	0.016737	0.96429	0.031975	0.0003746	0.00010767	-1.0237	0.030375
1653	DDX1	-0.081195	0.28337	0.1872	0.21663	0.052376	0.2694	0.67571	0.0047543	0.14705	0.055578	0.71964	0.0073809	0.7165	0.030375
9535	GMFG	-0.1231	-0.42617	-0.0013477	-0.11705	-0.59972	-0.33627	0.56015	0.00015459	0.99448	0.3499	2.9577e-07	0.00013076	-1.3965	0.030473
23471	TRAM1	-0.10527	0.18987	0.21724	0.1637	0.19636	0.3355	0.51649	0.04855	0.049894	0.10704	0.026421	2.6123e-05	0.94606	0.030617
51228	GLTP	-0.091921	-0.084267	-0.052708	0.00037249	-0.2258	-0.14056	0.52036	0.35432	0.63292	0.9972	0.047684	0.086209	-0.44655	0.030617
10023	FRAT1	0.055201	-0.1013	-0.21754	-0.21776	-0.080254	-0.32523	0.84162	0.47085	0.19026	0.12575	0.70427	0.0096131	-0.51347	0.030635
10127	ZNF263	0.084844	0.18463	0.31171	0.19934	0.013112	0.47189	0.66754	0.12173	0.020237	0.087106	0.92051	2.2986e-08	1.06	0.030853
23001	WDFY3	0.021399	-0.37013	-0.66252	-0.11191	-0.4473	-0.78315	0.94618	0.069728	0.0033947	0.66726	0.016681	2.9132e-07	-1.1683	0.030871
1493	CTLA4	0.060203	0.28599	0.33827	0.35316	0.16097	-0.04906	0.83135	0.15904	0.18525	0.11995	0.45117	0.84323	0.44443	0.031007
10594	PRPF8	0.21203	0.20792	0.31411	0.25423	0.15785	-0.11273	0.11004	0.030495	0.006599	0.0089606	0.11924	0.21659	0.87963	0.031272
168850	ZNF800	-0.057323	0.14701	0.21107	0.26281	0.26496	0.51711	0.82746	0.2222	0.12629	0.029511	0.1301	1.6016e-06	0.93527	0.031354
63893	UBE2O	0.24998	0.21747	0.090195	0.069229	0.56733	0.56182	0.43285	0.36463	0.76402	0.80489	0.023852	0.00094369	0.64301	0.031357
963	CD53	-0.020591	-0.22649	-0.12915	-0.12388	0.031742	-0.070654	0.91102	0.0073751	0.23712	0.18746	0.80966	0.3846	-0.52238	0.031367
51574	LARP7	-0.13618	-0.094746	-0.053088	-0.072783	-0.010109	-0.072617	0.23599	0.24651	0.61555	0.40877	0.93689	0.35782	-0.44165	0.031367
10600	USP16	-0.03988	0.072021	0.13848	0.17768	0.32805	0.20796	0.8305	0.46176	0.17776	0.061785	0.0011615	0.015395	0.75372	0.031421
1119	CHKA	0.017377	0.1433	0.021898	0.30091	0.46486	0.38154	0.9469	0.46578	0.93783	0.079298	0.036479	0.010798	0.57392	0.031478
349075	ZNF713	-0.11534	-0.23194	-0.40364	-0.3117	-0.14426	0.085798	0.43675	0.26676	0.056161	0.14223	0.65413	0.62375	-0.47754	0.031492
56943	ENY2	-0.2417	-0.24009	-0.034232	-0.12928	0.058312	-0.10642	0.035216	0.0039525	0.79233	0.14681	0.54418	0.14861	-0.67721	0.031549
83637	ZMIZ2	0.0093898	0.11828	0.11514	0.026207	0.13218	0.23266	0.96339	0.2927	0.38557	0.84843	0.39038	0.0088332	0.44821	0.031549
2149	F2R	0.074496	0.13287	0.010415	0.12844	0.15631	0.34668	0.68796	0.2085	0.94861	0.27512	0.32579	0.00020831	0.62315	0.03164
10606	PAICS	0.29383	0.43952	0.58672	0.52921	-119.18	1.4301	0.60501	0.046225	0.027474	0.014042	0.53433	1.4844e-07	1.0439	0.032123
50813	COPS7A	0.0063616	-0.052597	-0.042622	-0.11503	-0.16314	-0.091104	0.96885	0.5046	0.68366	0.11135	0.084506	0.18994	-0.44264	0.032194
1675	CFD	-0.31965	-0.54351	-0.15232	-0.24913	-1.0621	-0.47045	0.42407	0.031498	0.66787	0.40374	2.2507e-06	0.027589	-0.91012	0.032232
91272	BOD1	-0.13129	0.27969	0.25907	0.31042	0.11472	0.30773	0.41752	0.0056278	0.043008	0.0025675	0.36085	0.0004709	0.96112	0.03248
54888	NSUN2	0.021929	0.09322	0.14736	0.083748	0.2064	0.32865	0.91782	0.38839	0.1806	0.48262	0.10973	3.6681e-05	0.73005	0.032639
26253	CLEC4E	-0.21555	-0.41259	-0.18685	-0.43102	0.26113	-0.6513	0.53097	0.073105	0.5188	0.066331	0.4446	0.0010451	-0.63961	0.032741
91404	SESTD1	-0.36306	-0.30235	-0.5863	-0.41453	0.26065	-0.45485	0.079966	0.062976	0.0010095	0.014769	0.072218	0.00017962	-1.0235	0.032786
83862	TMEM120A	0.087567	-0.3853	-0.12393	-0.18614	-0.26258	-0.27795	0.72861	0.0021333	0.46407	0.20351	0.097986	0.027632	-0.69593	0.032849
440	ASNS	-0.086427	0.57055	0.36394	0.44316	0.021024	0.47489	0.72574	3.864e-05	0.020158	0.0025559	0.92975	3.0371e-05	1.2011	0.03286
55357	TBC1D2	-0.024194	-0.070363	-0.20454	-0.25059	0.026145	-0.19135	0.92896	0.65462	0.22453	0.082014	0.905	0.10668	-0.44041	0.032941
1875	E2F5	-0.023452	0.54783	0.29976	0.44668	0.16779	0.85812	0.95525	0.0074507	0.20853	0.050095	0.57061	2.59e-07	0.99347	0.033042
161882	ZFPM1	0.036302	0.21604	0.0019388	0.24247	0.059661	0.34738	0.88575	0.093509	0.99293	0.056017	0.77262	0.0028427	0.58064	0.033249
10383	TUBB4B	-0.093733	-0.12524	-0.083983	-0.14481	-0.024138	-0.3105	0.59733	0.25292	0.55344	0.20255	0.88555	6.0833e-05	-0.65172	0.033264
55622	TTC27	0.20664	0.31168	0.23272	0.42423	-0.15792	0.57312	0.29291	0.028377	0.19783	0.0030748	0.44838	6.6966e-08	1.0835	0.033359
10051	SMC4	-0.020405	0.047575	0.15177	0.10881	0.24512	0.20773	0.90621	0.63165	0.13636	0.25684	0.0081368	0.0042174	0.67802	0.033359
4593	MUSK	-0.14806	-0.35342	-0.12714	-0.15622	0.16688	-0.40308	0.29419	0.012381	0.54931	0.34765	0.5262	0.00080252	-0.672	0.033542
3632	INPP5A	0.16385	0.0087259	0.31445	0.055285	0.37594	0.14607	0.38935	0.96111	0.032442	0.72585	0.014959	0.23065	0.58498	0.033847
10643	IGF2BP3	-0.63532	-0.66948	-0.74011	-0.72334	-0.59226	0.38648	0.015466	0.0047422	0.0073991	0.0026817	0.04334	0.088225	-1.0936	0.03388
93081	TEX30	0.10391	0.047139	0.37858	0.21217	0.53686	0.089067	0.5556	0.71652	0.004346	0.076474	1.1975e-05	0.45596	0.9884	0.033892
389289	ANXA2R	0.13189	0.28815	0.35086	0.32807	-0.21028	0.34044	0.53373	0.021137	0.015852	0.010543	0.13469	0.0030523	0.82121	0.033996
4502	MT2A	-0.72971	-0.4011	-0.46803	-0.67007	0.48984	-0.40047	0.01733	0.10896	0.10891	0.0077439	0.11982	0.057001	-0.78083	0.034008
5433	POLR2D	-0.02339	0.36049	0.14244	0.14621	0.13978	0.44471	0.91973	0.0029869	0.34446	0.2759	0.30613	1.5528e-05	0.86104	0.034076
80789	INTS5	-0.051595	0.072549	0.2829	0.21708	0.18477	0.12964	0.79904	0.56427	0.022576	0.049475	0.21223	0.19901	0.58343	0.034076
968	CD68	0.060417	-0.2507	-0.19218	-0.20555	-0.37349	-0.064745	0.81645	0.053492	0.17405	0.13211	0.026943	0.665	-0.56953	0.034082
4600	MX2	-0.032413	-0.24175	-0.16731	-0.16593	-0.2343	-0.096424	0.92397	0.08244	0.40218	0.33777	0.38189	0.56943	-0.43652	0.034195
1975	EIF4B	0.094648	0.3116	0.26535	0.36261	-0.14852	0.19025	0.66258	0.0087043	0.074199	0.0033299	0.29967	0.087787	0.7445	0.034227
51573	GDE1	-0.026804	-0.14901	-0.096208	-0.18941	-0.073437	-0.35138	0.91775	0.28082	0.56591	0.18443	0.64474	0.00032536	-0.58929	0.034227
916	CD3E	0.34638	0.35803	0.53625	0.43322	-0.30376	0.67769	0.1552	0.049974	0.010151	0.023336	0.13469	1.8417e-06	1.0218	0.034404
4668	NAGA	-0.13605	-0.40381	-0.09958	-0.42604	-0.87619	-0.21679	0.59142	0.016181	0.69425	0.0087101	2.9208e-07	0.17526	-1.0486	0.034404
389677	RBM12B	-0.036637	0.15474	0.15399	0.17815	0.44214	0.099347	0.90482	0.29176	0.35797	0.23837	0.019633	0.40836	0.46347	0.034404
9585	KIF20B	-0.13041	0.30538	0.37361	0.30612	0.327	0.57951	0.55806	0.047677	0.034353	0.064417	0.21051	1.107e-05	0.91893	0.034493
11198	SUPT16H	-0.11684	0.26391	0.2124	0.15875	0.16067	0.29939	0.50583	0.0098519	0.075497	0.15579	0.24003	0.0014925	0.76708	0.034493
10140	TOB1	0.011149	0.079769	0.30858	0.08328	0.081212	0.20488	0.96339	0.52219	0.01567	0.53528	0.65611	0.057515	0.51302	0.034511
84196	USP48	0.062512	0.046805	0.13988	0.096875	-0.045312	0.20562	0.70305	0.67261	0.25316	0.3811	0.75922	0.017213	0.43753	0.034511
8778	SIGLEC5	0.11286	-0.32055	-0.32704	-0.59877	-0.36959	-0.74844	0.78206	0.16524	0.21898	0.0076737	0.24461	8.5597e-06	-0.89088	0.03463
57820	CCNB1IP1	-0.057351	0.212	0.34396	0.34782	0.10311	0.48976	0.80968	0.10829	0.022257	0.0083821	0.55437	4.5234e-07	1.0346	0.034668
340419	RSPO2	-0.17269	-0.35714	-0.15478	-0.19387	0.0065242	-0.5644	0.18508	0.043423	0.45954	0.32755	0.98451	6.1112e-07	-0.87382	0.034784
3820	KLRB1	0.053452	0.1559	0.67555	0.66725	0.11224	0.91908	0.91037	0.52574	0.0050569	0.0025733	0.55212	2.9907e-08	1.2017	0.034784
3674	ITGA2B	-0.12149	-0.323	-0.53715	-0.67041	-0.83614	0.059228	0.82531	0.31764	0.13256	0.019778	0.022939	0.8615	-0.60308	0.034784
6095	RORA	0.15574	-0.071465	0.15405	0.22465	0.34202	0.30205	0.43749	0.64653	0.39473	0.12096	0.025551	0.0092348	0.62088	0.034784
7707	ZNF148	0.088503	0.059673	0.11543	0.14474	0.33656	0.069701	0.67525	0.67965	0.37779	0.29087	0.0086286	0.57163	0.45503	0.034784
80262	C16orf70	-0.10034	-0.20859	0.072528	-0.094411	-0.15196	-0.22068	0.51035	0.060013	0.63869	0.47685	0.40384	0.028726	-0.48817	0.034784
142	PARP1	0.13226	0.35983	0.31838	0.35144	-0.24433	0.35254	0.5234	0.002797	0.027164	0.005752	0.11625	0.00092679	0.90347	0.034848
7170	TPM3	0.00018022	-0.29864	-0.11303	-0.21891	-0.39789	-0.033489	0.99905	0.0046362	0.34345	0.047415	0.0021523	0.78663	-0.76722	0.034939
9168	TMSB10	-0.19427	-0.22228	-0.060475	-0.18486	-0.41654	0.010547	0.16391	0.017875	0.61083	0.063271	3.1696e-05	0.91096	-0.88578	0.034939
284325	C19orf54	-0.18549	0.042825	-0.16186	-0.16972	-0.40749	-0.36582	0.24268	0.81735	0.40522	0.28984	0.0057109	0.00026368	-0.79112	0.034972
51100	SH3GLB1	-0.13047	-0.20215	-0.41153	-0.3642	0.11906	-0.36209	0.51495	0.10808	0.002176	0.0025559	0.22499	0.00036835	-0.96242	0.035003
6191	RPS4X	0.11673	0.38297	0.39351	0.40832	0.13983	-0.10347	0.64177	0.0032506	0.016808	0.0036675	0.18901	0.46482	0.8506	0.035107
80063	ATF7IP2	0.026918	0.49584	0.40724	0.60752	-0.22859	0.51082	0.9479	0.023625	0.10703	0.0055087	0.49482	0.039665	0.68975	0.035254
3652	IPP	0.23591	0.2582	0.08808	0.16948	0.1504	0.61647	0.26858	0.092734	0.71361	0.30402	0.5024	3.1606e-07	0.87665	0.035254
10867	TSPAN9	-0.067321	-0.28024	-0.34163	-0.45813	0.0013584	-0.026487	0.87446	0.21402	0.18034	0.030227	0.99734	0.91198	-0.45583	0.035274
80775	TMEM177	-0.059131	0.31655	0.082155	0.37279	0.20875	0.4487	0.77792	0.036032	0.6961	0.0077439	0.3959	0.010212	0.67419	0.035322
51174	TUBD1	0.05436	-0.032644	0.26665	0.30699	0.57588	0.3619	0.84902	0.87442	0.218	0.097657	0.0088182	0.0074852	0.6662	0.035322
222658	KCTD20	-0.024206	0.095845	0.27073	0.087985	0.31264	0.2343	0.92827	0.49566	0.062625	0.58298	0.02369	0.085687	0.54307	0.035322
64766	S100PBP	0.14086	0.080913	0.080548	0.098196	0.023969	0.32366	0.27227	0.47722	0.57793	0.41446	0.89305	0.00017424	0.6075	0.035322
83752	LONP2	-0.072162	0.13531	0.12373	0.12178	0.084535	0.10559	0.62501	0.12797	0.27147	0.2145	0.47542	0.16298	0.44347	0.03552
1520	CTSS	-0.024955	-0.58427	-0.033402	-0.30615	-189.41	-0.28133	0.97937	0.0054519	0.89762	0.13265	0.53433	0.20674	-0.53158	0.035712
55839	CENPN	-0.18029	-0.16369	-0.48047	-0.10677	0.1206	-0.22052	0.32758	0.4393	0.022257	0.64784	0.64194	0.19691	-0.49154	0.035906
94104	PAXBP1	-0.023061	0.36756	0.14329	0.079338	0.097971	0.3496	0.91911	0.020788	0.45988	0.66833	0.40384	0.0076942	0.55532	0.035931
7009	TMBIM6	-0.006691	0.19607	0.066367	0.057825	0.1554	0.25162	0.97372	0.023273	0.57688	0.59385	0.091109	0.00033432	0.70051	0.036169
3936	LCP1	0.020975	-0.22036	-0.29029	-0.21767	-0.41938	-0.0089075	0.92347	0.021273	0.011043	0.036442	0.00011722	0.91865	-0.96001	0.036178
55363	HEMGN	0.42426	0.32652	0.46127	0.29427	-0.4525	0.68429	0.29851	0.2971	0.14425	0.34588	0.29079	0.0098556	0.54884	0.036264
6434	TRA2B	0.089612	0.25067	0.14629	0.26161	-0.17252	0.30178	0.63292	0.008192	0.27961	0.0076737	0.29446	0.0015723	0.77042	0.036272
55654	TMEM127	-0.10459	-0.34098	-0.23572	-0.16	0.067703	-0.39377	0.55741	0.0011892	0.068971	0.18334	0.55632	9.4088e-07	-0.9963	0.036351
6009	RHEB	-0.13516	-0.16624	-0.12127	-0.16186	0.17634	-0.18359	0.30058	0.060013	0.24959	0.062973	0.14319	0.016961	-0.62127	0.036371
9406	ZRANB2	-0.016418	0.11102	0.23	0.13853	0.071438	0.31982	0.93685	0.27297	0.037313	0.15994	0.58173	2.6078e-05	0.77316	0.036504
1654	DDX3X	0.17466	0.027078	0.061391	0.069624	0.11194	0.16283	0.22683	0.82358	0.60291	0.55952	0.50492	0.092634	0.43163	0.036504
3312	HSPA8	-0.010506	0.15856	0.40587	0.23765	-0.037958	0.37355	0.97244	0.25278	0.0073073	0.039415	0.85948	0.0012967	0.7514	0.036554
23317	DNAJC13	-0.42467	-0.22444	-0.23817	-0.28114	-0.51058	0.21372	0.020568	0.087975	0.089865	0.070792	0.0037462	0.25193	-0.85846	0.036644
3615	IMPDH2	0.12456	0.37843	0.47701	0.44155	-0.2014	0.48824	0.5948	0.0050027	0.002471	0.0010068	0.13146	1.3579e-05	1.136	0.036644
9702	CEP57	0.26657	-0.082529	0.22304	0.27212	0.46034	0.58415	0.098047	0.63286	0.27934	0.091564	0.0034133	1.0912e-07	1.1506	0.036884
54800	KLHL24	0.38646	-0.064213	0.20822	0.17375	0.46657	0.13545	0.0059963	0.60248	0.13095	0.15292	0.00040288	0.16407	0.95931	0.037121
7172	TPMT	-0.19674	-0.16549	-0.067945	-0.12457	-0.13982	0.029309	0.23745	0.15099	0.66373	0.25034	0.49996	0.84169	-0.43085	0.037189
1174	AP1S1	-0.0036791	-0.1841	-0.14015	-0.31565	-0.83851	-0.66969	0.98591	0.34259	0.51338	0.058638	3.0698e-05	5.0596e-07	-1.2014	0.03731
57480	PLEKHG1	0.063628	0.012799	0.4135	0.39495	0.90189	0.45751	0.77099	0.96615	0.14484	0.13966	0.00036401	0.047982	0.71774	0.037406
113174	SAAL1	0.011119	0.11204	0.15417	0.19015	-0.044115	0.24103	0.95341	0.22193	0.16433	0.043301	0.69698	0.0010398	0.63234	0.037433
54733	SLC35F2	-0.030171	0.36261	0.29263	0.16618	0.43602	0.70099	0.90878	0.042244	0.18324	0.41692	0.019925	2.796e-07	1.0096	0.03761
377	ARF3	0.12941	-0.14078	-0.22427	-0.31362	-0.49639	-0.47187	0.52252	0.25903	0.096787	0.0076435	5.0906e-05	5.5871e-08	-1.3947	0.03761
5931	RBBP7	0.32215	0.021669	0.19465	0.18587	-0.017066	0.35236	0.01467	0.87421	0.15364	0.11248	0.83174	2.5471e-05	0.85224	0.037634
85014	TMEM141	-0.4206	-0.12564	-0.093906	-0.041967	-0.58885	-0.15625	0.0080061	0.35753	0.64349	0.79977	0.00013556	0.11006	-0.8879	0.037726
23259	DDHD2	0.029151	0.10578	0.299	0.051055	0.18763	0.38762	0.89404	0.4382	0.022837	0.74713	0.22262	0.00014679	0.72639	0.037819
3134	HLA-F	-0.15516	-0.35422	-0.20099	-0.33665	0.0013616	0.006132	0.36951	0.00098904	0.13548	0.0030664	0.99172	0.95036	-0.78339	0.037916
9252	RPS6KA5	0.37705	0.12451	0.3956	0.20641	-0.21588	0.51205	0.046554	0.43857	0.01327	0.17532	0.38422	1.7872e-05	0.89247	0.037921
79156	PLEKHF1	-0.061223	0.32659	0.34391	0.38388	0.31627	0.75951	0.85917	0.06947	0.099281	0.035705	0.17505	1.8795e-09	1.1699	0.037957
55172	DNAAF2	0.15745	0.14328	0.23071	0.24004	0.39773	0.76305	0.50442	0.5248	0.28738	0.24827	0.12346	5.3884e-08	0.95189	0.037966
51621	KLF13	0.19168	0.093467	0.14145	0.13337	-0.10554	0.38373	0.32363	0.51778	0.33897	0.28118	0.61069	0.00099132	0.56493	0.038001
1052	CEBPD	0.079442	-0.41315	-0.086479	-0.21926	-0.4329	-0.23249	0.7856	0.002131	0.62743	0.14361	0.024605	0.095109	-0.70369	0.038112
9678	PHF14	0.035032	0.22351	0.25012	0.19501	-0.14934	0.24098	0.86828	0.055401	0.046903	0.10931	0.34636	0.012409	0.62256	0.038112
2150	F2RL1	0.2686	-0.38498	-0.46894	-0.46105	-0.58812	-0.37929	0.39093	0.0539	0.043792	0.032112	0.049904	0.068417	-0.73249	0.038237
57179	KIAA1191	0.042997	0.079406	0.028824	0.1157	0.15589	0.27715	0.78765	0.36753	0.81525	0.17532	0.080358	2.564e-05	0.73363	0.038237
50615	IL21R	0.088623	0.2561	0.067242	0.19995	0.72285	0.32632	0.56015	0.090981	0.7557	0.20213	1.4464e-06	0.013668	0.90233	0.038332
2672	GFI1	0.062472	0.12307	0.080123	0.35062	0.56804	0.6624	0.87159	0.60522	0.75855	0.11116	0.009948	0.00035517	0.72209	0.038458
5533	PPP3CC	0.13153	0.90196	0.43685	0.67132	-51.924	1.4659	0.89014	0.0018099	0.10477	0.040916	0.53433	2.7484e-05	0.89022	0.038658
79848	CSPP1	0.012083	0.26475	0.097759	0.24288	0.21569	-0.004351	0.95697	0.036764	0.57413	0.061244	0.20163	0.9675	0.48773	0.038658
6207	RPS13	-0.065926	0.13476	0.24777	0.25301	0.03477	0.31576	0.72271	0.16534	0.029178	0.0074765	0.70321	8.427e-05	0.85067	0.038658
4493	MT1E	-0.57504	-0.24631	-0.36255	-0.14204	0.29292	-0.36602	0.028881	0.25058	0.20971	0.5726	0.43242	0.091958	-0.55996	0.038779
122416	ANKRD9	-0.27425	-0.40949	-0.57177	-0.53468	0.11039	0.020661	0.41685	0.086223	0.02787	0.02461	0.7325	0.94031	-0.59742	0.038779
10172	ZNF256	0.2223	0.96439	0.90324	0.53308	-301.29	3.168	0.73877	0.083231	0.01567	0.17435	0.53433	4.6691e-05	0.79793	0.038779
55240	STEAP3	-0.056775	-0.14688	-0.4845	-0.38501	-0.64527	-0.035755	0.85516	0.64696	0.17095	0.14653	0.079631	0.91624	-0.42898	0.038871
50628	GEMIN4	-0.013117	0.37583	0.3003	0.35119	-0.10579	0.25018	0.95749	0.0010802	0.029481	0.0023218	0.53433	0.00857	0.89726	0.038889
10434	LYPLA1	-0.13961	-0.30949	-0.54425	-0.45494	-0.63041	0.13804	0.4563	0.074522	0.0015433	0.00659	6.4839e-07	0.42227	-1.2782	0.038889
7294	TXK	0.38049	0.90492	0.66485	0.82431	-0.52854	0.98186	0.27257	0.00022404	0.017627	0.0010241	0.044954	1.384e-05	1.1721	0.038966
54433	GAR1	0.059895	0.12111	0.20974	0.10811	0.076944	0.38427	0.72065	0.2747	0.082997	0.35043	0.54081	5.8688e-07	0.85167	0.038966
26284	ERAL1	0.085163	0.17103	-0.0071744	0.086781	0.044204	0.26287	0.68736	0.19087	0.96886	0.5726	0.76211	0.012866	0.42829	0.039047
1786	DNMT1	0.030321	0.40889	0.2171	0.2391	-0.073597	0.42223	0.90584	0.00036876	0.12497	0.048759	0.65206	2.5239e-05	0.94453	0.039067
6839	SUV39H1	0.14306	0.22728	0.10357	0.27394	-0.10138	0.40971	0.41001	0.050576	0.49055	0.017732	0.48268	2.162e-05	0.79995	0.039129
56940	DUSP22	-0.04994	-0.09046	-0.14717	-0.095982	-0.47858	-0.35863	0.81021	0.38605	0.15413	0.40733	9.5923e-07	3.3278e-05	-1.1233	0.039129
10899	JTB	-0.12985	-0.063082	-0.10202	-0.074345	-0.24842	-0.023215	0.21954	0.43563	0.28671	0.37963	0.00044455	0.75746	-0.63455	0.039129
790	CAD	0.049985	0.28046	0.33056	0.26524	-0.010557	0.54595	0.83699	0.15105	0.144	0.21426	0.97471	1.9172e-05	0.7219	0.039129
6598	SMARCB1	0.17924	0.075006	0.22967	0.21339	0.11877	-0.037427	0.339	0.61903	0.1467	0.12735	0.6006	0.76586	0.42744	0.039129
473	RERE	0.0044525	-0.34186	-0.19327	-0.29504	-0.053254	-0.090405	0.9878	0.0010181	0.14581	0.011548	0.80789	0.4793	-0.71329	0.039139
22954	TRIM32	0.22616	0.22589	0.23003	0.45857	0.061716	0.84244	0.28574	0.2994	0.34252	0.023986	0.84889	8.4981e-09	1.0287	0.03918
26751	SH3YL1	0.19797	0.25693	0.36501	0.42102	-0.034553	0.8281	0.4616	0.22184	0.14971	0.050744	0.92794	7.3325e-08	0.94092	0.039205
55055	ZWILCH	-0.018118	0.15287	0.19707	0.18777	0.56059	0.46744	0.93147	0.27299	0.21188	0.21776	7.919e-06	3.225e-05	1.0773	0.039517
7016	TESK1	0.016671	0.090301	0.064888	0.097106	0.34385	0.24361	0.93837	0.42032	0.67468	0.40081	0.0082424	0.008118	0.58073	0.039517
3459	IFNGR1	-0.22474	-0.061273	-0.12378	-0.089187	0.016635	-0.026488	0.080823	0.54035	0.25316	0.41586	0.92617	0.81092	-0.42643	0.039649
51562	MBIP	0.11703	0.22198	0.31455	0.26761	-0.23018	0.18849	0.5401	0.11363	0.048333	0.075891	0.19923	0.11889	0.57526	0.039661
79902	NUP85	-0.099642	0.26436	0.17289	0.14789	0.14093	0.20585	0.55042	0.0073387	0.16567	0.1974	0.309	0.028444	0.64171	0.039665
57864	SLC46A2	-0.44237	-0.2467	-0.51701	-0.24292	-1.0885	0.10577	0.12262	0.20663	0.030077	0.23922	7.3366e-05	0.63554	-0.86671	0.039665
6284	S100A13	-0.12125	-0.24347	-0.42238	-0.33084	0.26424	-0.43128	0.56757	0.30226	0.11583	0.14543	0.28699	0.0098894	-0.55417	0.039692
1602	DACH1	-0.074306	-0.63689	-0.088052	-0.11124	-0.16125	-0.27393	0.64427	0.0038721	0.80259	0.67947	0.68321	0.22178	-0.49731	0.039861
11062	DUS4L	-0.05989	0.32033	0.28542	0.23418	0.0234	0.42133	0.80146	0.030559	0.13805	0.12214	0.92201	0.00044467	0.68974	0.039899
140890	SREK1	0.11713	-0.02521	0.15256	0.21299	0.12769	0.35158	0.43523	0.86149	0.28054	0.071772	0.41321	5.8788e-05	0.7106	0.040001
29062	WDR91	0.13302	0.00045722	0.1108	0.15041	0.4478	0.35372	0.41528	0.99792	0.52922	0.31148	0.0014361	0.00070457	0.76445	0.040057
29078	NDUFAF4	0.18244	-0.010925	0.45212	0.114	0.42454	0.63891	0.25368	0.96228	0.020474	0.55738	0.055343	1.5138e-07	1.0391	0.040073
4259	MGST3	-0.28005	-0.075617	0.046789	-0.097652	-0.27139	-0.29346	0.07925	0.58493	0.78047	0.47723	0.12146	0.0049497	-0.595	0.040276
10505	SEMA4F	0.092505	0.31239	0.33292	0.35551	-0.24349	0.22788	0.62723	0.010291	0.021469	0.0072124	0.17222	0.04615	0.76492	0.040296
51530	ZC3HC1	-0.10418	0.26522	0.1011	0.17245	0.2646	0.2542	0.50161	0.0032272	0.41713	0.083573	0.02015	0.0017118	0.84043	0.040371
9759	HDAC4	0.27073	-0.5256	-0.37843	-0.32379	-0.57576	-0.45365	0.20486	0.00022404	0.044199	0.030178	0.0025652	0.00050598	-1.1676	0.04056
57724	EPG5	-0.26504	-0.12622	-0.44521	-0.3653	-0.11938	0.049997	0.12366	0.41463	0.0030553	0.0076248	0.55212	0.68959	-0.77189	0.04056
6908	TBP	-0.010689	0.10156	0.18255	0.060412	0.067885	0.24782	0.95196	0.26108	0.073548	0.55396	0.55845	0.0005997	0.61054	0.04056
79865	TREML2	-0.13361	-0.19569	-0.13134	-0.13615	-0.81993	-0.33947	0.70073	0.33519	0.58108	0.56075	0.00095969	0.088699	-0.5792	0.040564
3398	ID2	0.094577	0.10851	0.12438	0.12447	-0.05043	0.15477	0.61939	0.34899	0.37374	0.31494	0.76256	0.14422	0.42308	0.040576
79814	AGMAT	0.2216	0.67096	0.66795	0.67652	-0.14917	0.082001	0.41403	0.0046633	0.004603	0.0031376	0.49983	0.69578	0.83979	0.040579
2124	EVI2B	0.09717	-0.31545	-0.048526	-0.32703	-0.38739	-0.48119	0.66184	0.026063	0.76479	0.0081818	0.00099342	7.2074e-06	-1.0993	0.040677
85364	ZCCHC3	0.054055	0.15435	0.3055	0.197	-0.18114	0.25011	0.7856	0.24024	0.035269	0.13166	0.37477	0.013651	0.58358	0.040677
5734	PTGER4	0.33152	-0.04913	0.22119	0.10595	0.48864	0.55623	0.055823	0.73937	0.1311	0.46326	0.0054027	5.2099e-08	1.1611	0.040691
339344	MYPOP	-0.05307	-0.14498	-0.1851	-0.071209	-0.052503	-0.049069	0.7968	0.15916	0.10937	0.5115	0.73175	0.67694	-0.42306	0.040742
54890	ALKBH5	0.0067633	0.33003	0.25695	0.21185	-0.12406	0.34173	0.97937	0.0016919	0.03266	0.050928	0.45098	0.0012251	0.81899	0.040835
10484	SEC23A	0.10138	0.14598	-0.075836	0.25051	0.02004	0.27495	0.42828	0.32582	0.68251	0.073406	0.88377	0.027416	0.47871	0.040852
388799	FAM209B	-0.10602	-0.23335	0.046751	-0.26263	0.033322	-0.2803	0.5951	0.077219	0.82178	0.063389	0.86016	0.027515	-0.51278	0.041034
338440	ANO9	0.073757	0.16075	0.55446	0.57405	-0.25086	0.39825	0.71566	0.60762	0.07504	0.027833	0.49277	0.075674	0.53598	0.041093
26140	TTLL3	0.023022	-0.28726	-0.021811	-0.18	-0.10316	-0.14466	0.91378	0.015021	0.90646	0.1738	0.48684	0.16164	-0.48477	0.041138
172	AFG3L1P	0.095773	0.3051	0.076881	0.29613	-0.03975	0.42506	0.61013	0.0055933	0.63266	0.011591	0.78932	1.3043e-06	0.93894	0.041138
6118	RPA2	0.050103	-0.016474	0.30773	0.28619	0.14544	0.39725	0.82274	0.90629	0.011043	0.0057027	0.3735	5.3933e-06	0.97171	0.041155
64965	MRPS9	-0.13831	0.25534	0.30597	0.20095	0.15429	0.26978	0.38576	0.0093925	0.014643	0.075891	0.30332	0.0040754	0.81309	0.041216
255231	MCOLN2	-0.10757	0.27467	0.20004	0.34137	0.74352	0.56744	0.76642	0.16691	0.39674	0.10122	0.00020814	0.0005936	0.88885	0.041258
5199	CFP	0.15369	-0.2597	-0.20403	-0.18081	-0.50491	-0.31433	0.4706	0.027447	0.11907	0.20045	0.001302	0.0036884	-0.85759	0.041302
11066	SNRNP35	-0.12805	-0.27791	-0.016121	-0.20484	-0.10164	0.0022004	0.30845	0.0027703	0.91786	0.041255	0.47287	0.98123	-0.61148	0.041302
6715	SRD5A1	-0.23979	0.016132	-0.37534	-0.19802	-0.7309	-0.23865	0.14275	0.94061	0.051704	0.27795	2.5492e-06	0.098841	-0.92926	0.041302
5016	OVGP1	0.030107	0.04255	0.20678	0.14028	0.53665	0.32911	0.90645	0.75713	0.14028	0.24374	8.5654e-05	0.0042174	0.82209	0.041335
51029	DESI2	-0.088922	0.11563	0.14632	0.13517	0.1898	0.19969	0.56757	0.23863	0.17413	0.20329	0.18034	0.022965	0.53723	0.041335
6164	RPL34	-0.14303	-0.13927	-0.11743	-0.12339	0.029536	0.024633	0.26139	0.12749	0.25345	0.19481	0.70519	0.8086	-0.43304	0.041335
27128	CYTH4	-0.14016	0.04306	-0.19771	-0.10365	-0.42349	-0.26725	0.4088	0.73961	0.12692	0.36234	0.00067098	0.0056322	-0.77043	0.041649
120227	CYP2R1	-0.10444	0.27639	0.074696	0.27033	0.27609	0.33228	0.61034	0.028377	0.66883	0.045604	0.058371	0.00141	0.73654	0.04176
112483	SAT2	-0.14868	-0.18102	-0.092079	-0.13544	-0.39601	-0.013089	0.29235	0.068145	0.48854	0.1962	5.0972e-05	0.90981	-0.74982	0.04177
29992	PILRA	0.14121	-0.28429	-0.07583	-0.35674	-0.4742	-0.44299	0.51708	0.015708	0.66207	0.0037252	0.00075288	4.3083e-05	-1.1027	0.04191
10585	POMT1	0.040751	0.4625	0.37096	0.38317	0.14233	-0.021815	0.83574	0.00046037	0.013928	0.0036914	0.53433	0.87375	0.87863	0.042101
3122	HLA-DRA	-0.32109	-0.19316	-0.20295	-0.21548	-0.15	0.10201	0.024874	0.10919	0.14047	0.091429	0.26497	0.32035	-0.65795	0.042171
7462	LAT2	0.33621	-0.38839	-0.34611	-0.49896	-145.27	-0.34918	0.54331	0.043981	0.1879	0.10058	0.53433	0.042013	-0.56309	0.042171
146857	SLFN13	-0.092484	0.3045	0.18643	0.39499	0.36126	0.78163	0.78916	0.23144	0.46407	0.091715	0.26947	0.00044787	0.63642	0.042171
643155	SMIM15	0.080094	0.1719	0.014826	0.062891	0.10906	0.32791	0.65313	0.32581	0.95101	0.75531	0.48723	0.0098196	0.42218	0.042171
1955	MEGF9	0.31037	-0.60088	-0.26085	-0.43123	-1.1475	-0.81986	0.37714	0.002374	0.31024	0.05766	3.8211e-05	4.1064e-06	-1.2796	0.042269
26053	AUTS2	0.3179	-0.055289	0.39322	0.14852	0.80435	0.76765	0.28194	0.83402	0.10433	0.53599	0.001283	2.6079e-06	1.0193	0.042292
10095	ARPC1B	-0.14295	-0.26262	-0.2158	-0.30754	-0.67209	-0.017342	0.53722	0.05502	0.14705	0.013979	3.7052e-07	0.87993	-0.99271	0.042443
231	AKR1B1	0.071706	0.2678	0.30971	0.34308	-0.18191	0.43226	0.78661	0.048554	0.042992	0.01203	0.31742	6.7539e-05	0.83043	0.042554
7879	RAB7A	0.074184	-0.16869	-0.095724	-0.092021	-0.22261	-0.24397	0.66083	0.049187	0.37514	0.35774	0.10098	0.0029717	-0.62543	0.042554
25953	PNKD	0.0064972	-0.13181	-0.086865	-0.10444	-0.075944	-0.20654	0.97896	0.2628	0.55976	0.40201	0.67831	0.035651	-0.42011	0.042637
90135	BTBD6	-0.0067367	0.19637	0.20894	0.19736	-0.078503	0.1535	0.97508	0.039035	0.07234	0.050591	0.50182	0.092006	0.57796	0.042784
55333	SYNJ2BP	0.11498	0.40357	0.27118	0.33557	-0.25349	0.48267	0.59949	0.0010242	0.051805	0.0077167	0.18759	3.2855e-06	1.0358	0.042952
8189	SYMPK	-0.093481	-0.26209	0.12562	-0.25474	-0.11278	-0.24267	0.62392	0.04812	0.50637	0.068949	0.47206	0.035642	-0.54209	0.042952
5229	PGGT1B	-0.15216	-0.1363	-0.32234	-0.22101	0.17294	-0.18156	0.2426	0.37072	0.033828	0.14097	0.24777	0.1898	-0.54884	0.042979
2796	GNRH1	-0.00024276	0.15871	0.22681	0.29366	0.20281	0.56211	0.99904	0.30481	0.21062	0.041477	0.38494	6.7975e-07	0.87068	0.043002
51108	METTL9	0.027398	-0.19149	-0.23055	-0.10832	-0.36308	-0.48701	0.90696	0.1944	0.16301	0.50799	0.0022921	5.4632e-06	-0.94155	0.043126
51031	GLOD4	0.52832	0.030869	0.51331	0.55744	-418.84	0.90081	0.26876	0.91838	0.061611	0.037276	0.53433	0.001176	0.67635	0.043255
7770	ZNF227	0.14548	-0.046771	0.25093	0.23135	0.67722	0.44757	0.52753	0.84071	0.25871	0.25628	0.00050928	0.0010973	0.80426	0.043422
55140	ELP3	0.038508	0.24678	0.10819	0.18518	0.058801	0.48249	0.87685	0.042799	0.50641	0.15254	0.77198	6.7114e-06	0.76051	0.043527
7099	TLR4	0.031529	-0.50326	-0.38974	-0.34166	0.061816	-0.62241	0.92367	0.00064678	0.025845	0.032112	0.80673	2.0212e-07	-1.1176	0.043624
84532	ACSS1	-0.16804	0.28802	0.35337	0.28839	0.22413	0.44173	0.38656	0.0309	0.024506	0.042545	0.17585	1.7872e-05	0.93808	0.043675
2010	EMD	0.07879	0.17157	0.13316	0.14718	0.39164	-0.012522	0.64917	0.057416	0.24314	0.15265	0.00032186	0.91247	0.69871	0.043844
26000	TBC1D10B	0.064472	-0.29044	-0.13052	-0.15048	-0.035534	-0.22884	0.8001	0.021561	0.48199	0.30199	0.78814	0.06867	-0.48059	0.043947
22848	AAK1	0.18644	0.12435	0.37112	0.19552	0.19721	-0.061158	0.30227	0.37857	0.007356	0.18342	0.19222	0.59313	0.61115	0.043979
2512	FTL	-0.053588	-0.066638	-0.11806	-0.08318	-0.063192	0.0055924	0.66127	0.34297	0.1447	0.26432	0.42932	0.93514	-0.41737	0.044003
25799	ZNF324	0.04024	-0.012096	0.14735	0.186	0.38191	0.20835	0.85034	0.9285	0.28809	0.099356	0.0028768	0.030829	0.63626	0.044084
22908	SACM1L	0.36172	-0.16148	0.23068	0.25271	0.39527	0.38155	0.012131	0.15067	0.099975	0.027883	0.0052278	1.9931e-05	1.132	0.044162
140469	MYO3B	0.41996	0.24732	0.12834	0.34795	-0.15259	0.029207	0.065218	0.0925	0.5462	0.032837	0.62549	0.89176	0.55249	0.044162
128646	SIRPD	0.12905	-0.25812	-0.44152	-0.16496	-0.87639	-0.71532	0.65265	0.18918	0.014117	0.44507	1.1828e-06	2.3978e-06	-1.3379	0.044166
151194	METTL21A	0.21881	-0.0054439	0.15344	0.11029	0.084584	0.043715	0.096532	0.97081	0.26785	0.35508	0.57862	0.65833	0.4179	0.044166
80169	CTC1	-0.029056	0.36105	0.10679	0.30699	0.089143	0.14034	0.90152	0.0014522	0.47002	0.010724	0.65336	0.22001	0.67922	0.04419
2624	GATA2	0.14674	0.09515	0.44905	0.15829	-0.037631	0.26971	0.65313	0.68906	0.052763	0.51369	0.87586	0.19165	0.41786	0.04419
2643	GCH1	-0.57708	-0.38584	-0.86084	-0.76359	0.15799	-0.040932	0.014861	0.12135	0.00037679	0.0017133	0.54131	0.86615	-0.98965	0.044248
51455	REV1	0.10099	0.25624	0.21273	0.29474	0.13638	-0.063531	0.57529	0.013803	0.11617	0.0034858	0.45002	0.53317	0.69288	0.0443
55194	EVA1B	-0.02888	-0.3786	-0.1629	-0.11826	-0.12856	-0.55294	0.92827	0.024478	0.50559	0.57836	0.53433	0.00013267	-0.663	0.044372
5664	PSEN2	-0.14402	-0.071865	-0.053459	-0.19161	-0.48793	-0.12971	0.39904	0.68082	0.80749	0.23959	0.0025292	0.32142	-0.52439	0.044568
55135	WRAP53	0.060175	0.38859	0.35116	0.28845	-0.17991	0.65102	0.81244	0.11056	0.20694	0.18644	0.55155	0.00041173	0.62078	0.044568
10098	TSPAN5	0.86725	0.39068	0.15945	0.43085	108.49	0.76048	0.64382	0.58362	0.76032	0.54183	0.33076	0.045426	0.41616	0.04459
7343	UBTF	0.096016	0.031209	0.33327	-0.01196	0.13973	0.23251	0.45801	0.85649	0.036659	0.95119	0.42383	0.037532	0.49288	0.044701
23658	LSM5	0.069491	-0.098861	0.27837	0.2375	0.24284	0.31568	0.67915	0.44049	0.032061	0.050277	0.013533	0.00099749	0.82704	0.044734
51602	NOP58	0.00085761	0.040223	0.31009	0.33048	0.37316	0.60572	0.99806	0.8265	0.099476	0.027531	0.021229	3.4709e-08	1.0953	0.044975
64225	ATL2	0.03052	0.3254	0.065926	0.15173	0.43287	0.57412	0.90367	0.022493	0.71602	0.32565	0.040143	9.4363e-08	0.99356	0.044992
915	CD3D	-0.11546	0.42809	0.51557	0.49698	0.077271	0.16112	0.73067	0.012177	0.0096265	0.0052332	0.69166	0.34174	0.76226	0.044992
374383	NCR3LG1	0.19219	0.0024624	0.53234	0.48529	1.2064	0.10455	0.22582	0.99387	0.03731	0.030747	5.4219e-06	0.66647	0.93285	0.044992
4927	NUP88	-0.029234	0.36108	0.33295	0.35768	-0.13979	0.42984	0.91316	0.0024035	0.016499	0.0040936	0.49694	2.1068e-05	1.0015	0.045067
10326	SIRPB1	0.27097	-0.74833	-0.081863	-0.58575	-0.90078	-0.76602	0.36291	3.8013e-05	0.77829	0.0027539	6.5668e-05	3.8444e-07	-1.5779	0.045146
3113	HLA-DPA1	-0.27633	-0.27518	-0.30614	-0.3624	-0.48611	0.20842	0.16933	0.050562	0.048857	0.014042	0.0065827	0.15999	-0.83432	0.045153
57620	STIM2	-0.0060498	0.15735	0.015539	0.18894	0.067782	0.29846	0.97885	0.17925	0.92929	0.11	0.43859	0.0013544	0.56172	0.045153
10513	APPBP2	0.12465	0.086761	0.13231	0.23437	157.14	0.10201	0.5819	0.58277	0.57301	0.21763	0.33076	0.43871	0.41382	0.045269
7626	ZNF75D	0.13781	0.016871	0.11601	0.12025	0.13696	0.36637	0.49398	0.92277	0.53482	0.44523	0.52273	0.00095759	0.51589	0.04533
91057	CCDC34	-0.019279	0.37496	0.36987	0.31161	-0.21344	0.35669	0.94397	0.025161	0.03598	0.063021	0.50518	0.038075	0.62969	0.045442
6188	RPS3	-0.17617	0.4199	0.36595	0.40389	0.041178	0.45892	0.38439	0.00075931	0.016141	0.0018171	0.63946	1.6089e-05	1.1211	0.045442
54861	SNRK	0.30312	0.071085	0.16178	0.10732	0.08846	0.56662	0.062336	0.51548	0.19783	0.37856	0.68857	1.737e-08	0.99712	0.045459
3336	HSPE1	0.022277	0.012855	0.21336	0.167	0.21522	0.3711	0.91791	0.92383	0.1208	0.14063	0.12553	1.9062e-05	0.7656	0.045459
5002	SLC22A18	-0.17643	-0.28106	0.0015661	-0.12801	-0.84684	-0.5488	0.56156	0.13054	0.99558	0.54351	0.00020251	0.00039522	-0.84811	0.045601
121642	ALKBH2	-0.050836	0.33537	0.32391	0.3458	0.14801	0.65912	0.82381	0.04762	0.086276	0.035801	0.55845	8.9643e-08	0.99281	0.045715
3925	STMN1	0.031669	0.3944	0.14069	0.28435	0.10336	-0.0089106	0.86846	0.015559	0.51091	0.093617	0.64903	0.9541	0.47004	0.04585
291	SLC25A4	0.051702	0.35079	0.28485	0.34973	-0.086812	0.60419	0.84902	0.025502	0.10808	0.048914	0.76448	2.001e-07	0.94235	0.04585
80724	ACAD10	0.07181	0.28258	-0.17972	0.27206	95.267	0.40407	0.8473	0.20322	0.74671	0.25244	0.33076	0.073386	0.41496	0.045994
4952	OCRL	-0.17527	-0.28923	-0.04755	-0.22733	-0.1	0.050592	0.30868	0.056189	0.82931	0.1797	0.67158	0.71245	-0.42213	0.045994
51379	CRLF3	0.16793	0.049212	0.10327	0.044544	-0.017146	0.12184	0.1781	0.62089	0.3563	0.67303	0.90245	0.17424	0.41365	0.046032
22861	NLRP1	0.19317	-0.07013	0.34959	0.13157	0.11362	0.34851	0.24268	0.63916	0.016141	0.3651	0.45939	0.00072259	0.71172	0.046092
57019	CIAPIN1	0.14475	0.062756	0.19484	0.16736	0.0078272	0.41058	0.36062	0.66766	0.18784	0.22928	0.96681	1.0242e-05	0.71841	0.04616
1212	CLTB	-0.13657	-0.1717	-0.029869	-0.072887	-0.040052	-0.36139	0.3924	0.13561	0.84079	0.5605	0.82397	0.00015221	-0.60549	0.046228
8450	CUL4B	-0.0092431	-0.056331	-0.06421	-0.068148	-0.2069	-0.2062	0.95577	0.54072	0.55718	0.47944	0.020176	0.0024505	-0.57936	0.046559
25983	NGDN	-0.069214	0.21319	0.23695	0.2065	-0.02566	0.24801	0.72612	0.062953	0.053534	0.065539	0.88193	0.010983	0.62099	0.046612
54952	TRNAU1AP	0.091298	0.24406	0.1055	0.21117	0.026312	0.46657	0.57219	0.17651	0.66127	0.28772	0.89658	3.2418e-05	0.65321	0.046612
6845	VAMP7	-0.22332	-0.060382	-0.11758	-0.042814	-0.054166	-0.0075578	0.018193	0.45121	0.23215	0.64353	0.53689	0.93186	-0.50496	0.046693
83891	SNX25	0.085686	0.039912	0.1477	0.23419	0.68506	0.45296	0.70559	0.87887	0.56929	0.30533	0.0021523	0.0075874	0.63416	0.046714
85476	GFM1	-0.0012948	0.12187	0.17863	0.16881	-0.065169	0.26041	0.99618	0.25515	0.13364	0.12264	0.65522	0.0035211	0.55435	0.046714
1439	CSF2RB	-0.021945	-0.30843	-0.36648	-0.37226	-0.52364	0.066146	0.95077	0.10062	0.066459	0.045963	0.01502	0.70315	-0.63718	0.046843
9053	MAP7	0.60815	0.18132	0.50062	0.77029	-0.38818	0.46702	0.040896	0.57559	0.19289	0.0092443	0.29676	0.090707	0.65314	0.047074
28956	LAMTOR2	-0.35102	-0.12388	0.036169	-0.060758	-0.54319	-0.32387	0.014398	0.29538	0.8021	0.62395	5.6229e-06	0.00106	-1.0694	0.047074
84924	ZNF566	0.12661	0.17876	0.50226	0.032732	0.37632	0.75124	0.52524	0.3375	0.013135	0.88662	0.20761	4.1327e-08	1.0276	0.047074
9667	SAFB2	0.17098	-0.080081	0.20608	0.18038	0.31823	0.10155	0.24122	0.43503	0.061143	0.048914	0.018883	0.30528	0.66036	0.047074
54069	MIS18A	-0.047754	0.12025	0.32713	0.34253	0.63373	0.18824	0.83574	0.56	0.10137	0.076607	0.00095735	0.13126	0.68685	0.047074
55501	CHST12	-0.11434	0.49931	0.20792	0.3232	0.2389	0.65953	0.71345	0.0027387	0.33783	0.069045	0.22352	3.5078e-07	1.0075	0.047108
22887	FOXJ3	0.16091	0.010386	-0.016379	0.18384	0.12039	0.077902	0.17198	0.91898	0.89751	0.030212	0.33678	0.33002	0.47249	0.047112
80817	CEP44	-0.08893	0.18683	0.15331	0.1964	0.07682	0.11835	0.65087	0.089635	0.24078	0.081386	0.6885	0.2857	0.46344	0.04715
2820	GPD2	0.031446	-0.38717	-0.21093	-0.21245	-0.11843	-0.49975	0.8674	0.0062746	0.22728	0.19682	0.55595	3.1313e-06	-0.86341	0.04719
79791	FBXO31	0.26285	0.36041	0.31164	0.34029	-0.34115	0.46785	0.14092	0.0061296	0.046903	0.011571	0.039376	1.7973e-05	0.95695	0.047347
93058	COQ10A	-0.25281	0.36423	0.35439	0.34154	0.47878	0.56983	0.18536	0.011413	0.029983	0.023294	0.0017314	2.0413e-07	1.2821	0.047469
53335	BCL11A	0.0016641	0.33605	0.21872	0.27948	-0.13976	0.18011	0.99618	0.018139	0.188	0.052119	0.52679	0.16994	0.54735	0.04753
57511	COG6	-0.10916	0.32194	0.17913	0.32184	0.082565	0.32761	0.69251	0.044747	0.43591	0.075825	0.81249	0.093888	0.49678	0.04753
6038	RNASE4	-0.29255	-0.070598	-0.22093	-0.015327	-0.86148	-0.49585	0.2426	0.80303	0.44908	0.96009	0.0039198	0.0099205	-0.63234	0.04753
23774	BRD1	0.081641	0.15547	0.30137	0.0017353	0.76393	0.60576	0.72755	0.40089	0.10461	0.99383	1.5586e-05	9.6557e-08	1.2569	0.0476
9330	GTF3C3	0.039518	0.17153	-0.04518	0.16274	0.13853	0.28166	0.82349	0.054244	0.74091	0.075801	0.2193	0.00012158	0.71174	0.0476
81889	FAHD1	-0.1775	-0.032473	-0.18494	-0.16765	-0.10427	-0.22394	0.4622	0.87509	0.3777	0.36423	0.65914	0.15163	-0.41002	0.0476
55331	ACER3	-0.37103	0.05163	-0.15685	-0.11916	-0.49043	-0.19047	0.021573	0.7523	0.35939	0.45918	0.007017	0.14923	-0.67761	0.047691
[truncated: 39 more rows]
